# Supplementary material for: Adaptive genetic variation to drought in a widely distributed conifer suggests a potential for increasing forest resilience in a drying climate
Source: New Phytol. 2020 May 12;227(2):427–39. doi: 10.1111/nph.16551 (PMC7317761; doi:10.1111/nph.16551)
Supplement: Supplementary file 1 [file NPH-227-427-s001.xlsx]

## Sheet: Title_page
	New Phytologist Supporting Information
	Article title: Adaptive genetic variation to drought in a widely distributed conifer suggests a potential for increasing forest resilience in a drying climate
	Authors: Claire Depardieu, Martin P. Girardin, Simon Nadeau, Patrick Lenz, Jean Bousquet, Nathalie Isabel
	Article acceptance date: 29 February 2020
	Table S3 Basic statistics estimated per SNP for the 6,386 SNPs used in the present study. Observed heterozygosity (HO), genetic diversity (HS), overall gene diversity (HT), gene diversity among samples (DST) and the population differentiation due to genetic structure (FST) per loci were assessed following the classical method of Nei. The 6,386 validated SNPs of the PGAS1 microarray are presented.

## Sheet: Table_S3
SNP marker	HO	HS	HT	DST	FST
PGAS1_00001	0.1493	0.146	0.153	0.007	0.0459				HO	HS	HT	DST	FST
PGAS1_00002	0.1206	0.1211	0.1289	0.0078	0.0606			Average for all SNP markers	0.304	0.292	0.306	0.013	0.043
PGAS1_00003	0.4913	0.481	0.4997	0.0187	0.0374
PGAS1_00004	0.3033	0.2973	0.3061	0.0088	0.0287
PGAS1_00005	0.0505	0.0528	0.0538	0.001	0.0184
PGAS1_00007	0.4865	0.4643	0.4836	0.0194	0.04
PGAS1_00009	0.4417	0.4329	0.4571	0.0242	0.0529
PGAS1_00010	0.3684	0.3515	0.3697	0.0182	0.0492
PGAS1_00012	0.0573	0.0505	0.0557	0.0052	0.0933
PGAS1_00014	0.3826	0.3824	0.4126	0.0302	0.0733
PGAS1_00015	0.1143	0.1067	0.1112	0.0045	0.0409
PGAS1_00016	0.4299	0.3932	0.4069	0.0137	0.0336
PGAS1_00018	0.4756	0.4609	0.4959	0.035	0.0706
PGAS1_00019	0.4296	0.4333	0.4666	0.0333	0.0714
PGAS1_00020	0.5157	0.4684	0.4916	0.0232	0.0471
PGAS1_00022	0.092	0.0825	0.0891	0.0065	0.0733
PGAS1_00023	0.4387	0.4389	0.4634	0.0245	0.0528
PGAS1_00024	0.192	0.195	0.2056	0.0105	0.0513
PGAS1_00025	0.4427	0.4349	0.4529	0.018	0.0397
PGAS1_00026	0.515	0.4773	0.4969	0.0196	0.0394
PGAS1_00027	0.3065	0.2987	0.319	0.0203	0.0637
PGAS1_00028	0.4372	0.4287	0.4484	0.0198	0.0441
PGAS1_00029	0.1414	0.1353	0.1404	0.0051	0.0364
PGAS1_00030	0.0219	0.0228	0.0235	0.0006	0.0267
PGAS1_00031	0.291	0.2753	0.2965	0.0212	0.0714
PGAS1_00032	0.4254	0.4233	0.4491	0.0258	0.0574
PGAS1_00033	0.4755	0.4671	0.4931	0.026	0.0527
PGAS1_00035	0.4263	0.4099	0.4268	0.0169	0.0395
PGAS1_00036	0.0282	0.0286	0.029	0.0004	0.0148
PGAS1_00037	0.1897	0.1907	0.2016	0.0109	0.0541
PGAS1_00039	0.3329	0.3193	0.3479	0.0286	0.0823
PGAS1_00040	0.0701	0.069	0.0716	0.0026	0.0356
PGAS1_00041	0.1856	0.1762	0.1822	0.006	0.0329
PGAS1_00042	0.167	0.1638	0.1685	0.0047	0.028
PGAS1_00043	0.5107	0.4858	0.5001	0.0143	0.0287
PGAS1_00044	0.0732	0.1021	0.1062	0.0041	0.0384
PGAS1_00045	0.4786	0.4534	0.4793	0.0258	0.0539
PGAS1_00046	0.3731	0.3522	0.3743	0.0221	0.0589
PGAS1_00047	0.2072	0.2033	0.2123	0.009	0.0423
PGAS1_00048	0.4646	0.4613	0.4839	0.0225	0.0466
PGAS1_00049	0.4364	0.4146	0.4282	0.0137	0.0319
PGAS1_00050	0.2749	0.2607	0.271	0.0103	0.0381
PGAS1_00051	0.4611	0.4479	0.4598	0.0119	0.026
PGAS1_00052	0.0674	0.0665	0.0705	0.004	0.057
PGAS1_00053	0.1768	0.1862	0.1909	0.0047	0.0246
PGAS1_00054	0.2608	0.2478	0.2544	0.0066	0.0259
PGAS1_00055	0.0918	0.093	0.0955	0.0026	0.0267
PGAS1_00056	0.2621	0.258	0.2684	0.0104	0.0389
PGAS1_00057	0.1608	0.1561	0.1609	0.0049	0.0302
PGAS1_00058	0.3358	0.3351	0.3476	0.0125	0.036
PGAS1_00059	0.4719	0.479	0.4956	0.0167	0.0337
PGAS1_00060	0.4355	0.4291	0.4474	0.0183	0.041
PGAS1_00061	0.3366	0.3368	0.3474	0.0106	0.0305
PGAS1_00062	0.2434	0.2429	0.2519	0.009	0.0356
PGAS1_00063	0.1812	0.182	0.19	0.0079	0.0418
PGAS1_00065	0.4924	0.4678	0.4884	0.0206	0.0422
PGAS1_00066	0.4263	0.4155	0.433	0.0175	0.0404
PGAS1_00067	0.4358	0.4194	0.4403	0.0209	0.0475
PGAS1_00068	0.0593	0.0562	0.0605	0.0044	0.072
PGAS1_00070	0.3716	0.3591	0.387	0.0279	0.0721
PGAS1_00071	0.2811	0.2775	0.2868	0.0093	0.0324
PGAS1_00074	0.3536	0.3455	0.3547	0.0092	0.026
PGAS1_00075	0.084	0.0964	0.1003	0.0039	0.0392
PGAS1_00076	0.2348	0.2322	0.2405	0.0083	0.0345
PGAS1_00078	0.3467	0.3258	0.3341	0.0083	0.0249
PGAS1_00079	0.2785	0.2789	0.2988	0.0199	0.0666
PGAS1_00080	0.5021	0.451	0.4752	0.0242	0.0508
PGAS1_00081	0.4882	0.4649	0.4855	0.0206	0.0425
PGAS1_00082	0.2313	0.2307	0.2398	0.0091	0.038
PGAS1_00083	0.4742	0.464	0.4828	0.0188	0.0389
PGAS1_00084	0.4761	0.4706	0.4871	0.0165	0.0339
PGAS1_00085	0.4804	0.46	0.4916	0.0316	0.0643
PGAS1_00086	0.4267	0.4298	0.4547	0.0249	0.0548
PGAS1_00088	0.2037	0.191	0.1994	0.0085	0.0424
PGAS1_00090	0.4025	0.3834	0.3937	0.0103	0.0261
PGAS1_00091	0.4951	0.4651	0.4839	0.0188	0.0388
PGAS1_00092	0.3831	0.352	0.3673	0.0153	0.0416
PGAS1_00093	0.4744	0.4586	0.4868	0.0282	0.058
PGAS1_00094	0.376	0.3725	0.3962	0.0236	0.0597
PGAS1_00095	0.3687	0.3391	0.3602	0.0211	0.0586
PGAS1_00096	0.0994	0.0965	0.101	0.0045	0.0449
PGAS1_00097	0.24	0.2231	0.2353	0.0122	0.0519
PGAS1_00098	0.3447	0.3272	0.3398	0.0125	0.0369
PGAS1_00099	0.3637	0.3536	0.3797	0.0261	0.0688
PGAS1_00100	0.2333	0.2294	0.238	0.0086	0.0362
PGAS1_00101	0.2074	0.1988	0.2095	0.0108	0.0514
PGAS1_00102	0.3166	0.3192	0.3321	0.0128	0.0386
PGAS1_00103	0.0759	0.0847	0.0925	0.0078	0.0842
PGAS1_00105	0.2539	0.2385	0.2453	0.0068	0.0279
PGAS1_00106	0.4623	0.4304	0.4458	0.0154	0.0346
PGAS1_00107	0.0045	0.0045	0.0045	0	-0.0003
PGAS1_00108	0.5022	0.4773	0.4999	0.0225	0.0451
PGAS1_00109	0.0289	0.028	0.0285	0.0005	0.0186
PGAS1_00110	0.13	0.1215	0.1267	0.0052	0.0413
PGAS1_00111	0.1795	0.1676	0.1811	0.0135	0.0745
PGAS1_00115	0.0042	0.0041	0.0042	0	0.0076
PGAS1_00116	0.1679	0.1586	0.1661	0.0075	0.045
PGAS1_00117	0.0994	0.0935	0.0979	0.0044	0.0444
PGAS1_00118	0.3301	0.3179	0.3291	0.0111	0.0338
PGAS1_00120	0.242	0.2287	0.2384	0.0097	0.0408
PGAS1_00122	0.1713	0.1688	0.1729	0.0041	0.024
PGAS1_00123	0.2154	0.192	0.1994	0.0075	0.0375
PGAS1_00124	0.2593	0.2625	0.2806	0.0181	0.0645
PGAS1_00125	0.446	0.4233	0.4396	0.0163	0.0371
PGAS1_00126	0.2109	0.1977	0.2062	0.0086	0.0415
PGAS1_00128	0.1552	0.1515	0.1564	0.0049	0.0312
PGAS1_00130	0.4268	0.4031	0.4195	0.0164	0.039
PGAS1_00131	0.3916	0.3838	0.3953	0.0115	0.029
PGAS1_00132	0.4662	0.4445	0.4685	0.024	0.0512
PGAS1_00134	0.1913	0.1832	0.1909	0.0077	0.0404
PGAS1_00135	0.405	0.3741	0.3885	0.0144	0.037
PGAS1_00136	0.4002	0.3704	0.3833	0.0129	0.0337
PGAS1_00138	0.1446	0.141	0.1452	0.0042	0.0288
PGAS1_00140	0.4081	0.3826	0.402	0.0194	0.0483
PGAS1_00141	0.4555	0.441	0.4656	0.0246	0.0528
PGAS1_00142	0.5031	0.4819	0.4988	0.0168	0.0338
PGAS1_00143	0.059	0.056	0.0573	0.0013	0.023
PGAS1_00145	0.3354	0.3238	0.3335	0.0097	0.0291
PGAS1_00146	0.4749	0.44	0.4581	0.0181	0.0396
PGAS1_00151	0.475	0.4465	0.4705	0.0239	0.0509
PGAS1_00152	0.491	0.4162	0.4254	0.0092	0.0217
PGAS1_00155	0.4527	0.4618	0.4999	0.0381	0.0762
PGAS1_00157	0.3037	0.2885	0.2965	0.008	0.0269
PGAS1_00158	0.2859	0.2807	0.2937	0.013	0.0444
PGAS1_00159	0.2721	0.2517	0.2668	0.0151	0.0567
PGAS1_00160	0.3183	0.2888	0.3006	0.0118	0.0392
PGAS1_00162	0.3945	0.3761	0.4019	0.0258	0.0641
PGAS1_00163	0.3963	0.378	0.4035	0.0255	0.0632
PGAS1_00164	0.4006	0.3825	0.4076	0.0251	0.0616
PGAS1_00166	0.3104	0.3078	0.3202	0.0125	0.039
PGAS1_00168	0.47	0.4833	0.5001	0.0168	0.0337
PGAS1_00169	0.4953	0.4766	0.4956	0.019	0.0383
PGAS1_00171	0.3895	0.3853	0.3978	0.0124	0.0313
PGAS1_00173	0.2151	0.2235	0.2303	0.0067	0.0293
PGAS1_00174	0.3822	0.3648	0.3851	0.0204	0.0529
PGAS1_00176	0.3947	0.3763	0.3937	0.0174	0.0441
PGAS1_00177	0.348	0.4556	0.4992	0.0436	0.0873
PGAS1_00179	0.4879	0.4501	0.4666	0.0165	0.0353
PGAS1_00180	0.308	0.3095	0.3292	0.0196	0.0597
PGAS1_00181	0.4899	0.4838	0.5	0.0162	0.0323
PGAS1_00182	0.0108	0.0106	0.0107	0.0001	0.0099
PGAS1_00183	0.5034	0.4514	0.4721	0.0207	0.0439
PGAS1_00184	0.4451	0.4328	0.4538	0.0211	0.0464
PGAS1_00186	0.1993	0.2021	0.2172	0.0151	0.0695
PGAS1_00187	0.188	0.172	0.1886	0.0166	0.0881
PGAS1_00188	0.2908	0.28	0.2954	0.0154	0.052
PGAS1_00189	0.1355	0.1259	0.1318	0.0059	0.0449
PGAS1_00190	0.0103	0.0116	0.0121	0.0005	0.0443
PGAS1_00191	0.4826	0.4722	0.5001	0.028	0.0559
PGAS1_00192	0.0936	0.0915	0.0959	0.0044	0.0459
PGAS1_00193	0.0943	0.0921	0.0965	0.0043	0.045
PGAS1_00196	0.3827	0.4098	0.437	0.0272	0.0623
PGAS1_00199	0.3216	0.2927	0.3064	0.0137	0.0447
PGAS1_00201	0.1406	0.1375	0.1441	0.0066	0.0456
PGAS1_00202	0.116	0.1091	0.1163	0.0073	0.0624
PGAS1_00203	0.1422	0.1372	0.1435	0.0063	0.0441
PGAS1_00204	0.0292	0.0293	0.0299	0.0006	0.0215
PGAS1_00205	0.3553	0.3368	0.3523	0.0155	0.044
PGAS1_00206	0.4378	0.4295	0.4396	0.0102	0.0231
PGAS1_00207	0.2326	0.213	0.2216	0.0086	0.039
PGAS1_00208	0.0646	0.0643	0.0671	0.0028	0.0418
PGAS1_00209	0.2181	0.2223	0.2314	0.0091	0.0393
PGAS1_00210	0.4929	0.4734	0.4982	0.0248	0.0498
PGAS1_00211	0.463	0.4425	0.4555	0.013	0.0285
PGAS1_00212	0.4548	0.4453	0.4645	0.0192	0.0414
PGAS1_00215	0.4842	0.4697	0.4867	0.017	0.0349
PGAS1_00217	0.3488	0.3396	0.3649	0.0254	0.0695
PGAS1_00219	0.4849	0.4779	0.4999	0.022	0.044
PGAS1_00220	0.4989	0.4724	0.4941	0.0218	0.044
PGAS1_00222	0.3477	0.3482	0.362	0.0138	0.0381
PGAS1_00223	0.2698	0.271	0.2852	0.0142	0.0498
PGAS1_00224	0.4047	0.3871	0.4026	0.0155	0.0386
PGAS1_00226	0.519	0.4811	0.4938	0.0126	0.0256
PGAS1_00227	0.5191	0.4848	0.4982	0.0134	0.027
PGAS1_00229	0.4586	0.4297	0.4498	0.02	0.0446
PGAS1_00231	0.2568	0.2441	0.2524	0.0084	0.0332
PGAS1_00232	0.2137	0.1951	0.2042	0.0091	0.0447
PGAS1_00233	0.3359	0.3345	0.3534	0.0189	0.0534
PGAS1_00235	0.1353	0.1395	0.1451	0.0056	0.0388
PGAS1_00238	0.266	0.2802	0.29	0.0098	0.0338
PGAS1_00239	0.2465	0.2406	0.25	0.0094	0.0376
PGAS1_00240	0.4174	0.4147	0.4397	0.025	0.0568
PGAS1_00241	0.4971	0.4688	0.4891	0.0203	0.0415
PGAS1_00242	0.3093	0.2911	0.302	0.0109	0.0361
PGAS1_00243	0.4595	0.457	0.4663	0.0094	0.0201
PGAS1_00245	0.4879	0.4743	0.5001	0.0259	0.0517
PGAS1_00247	0.1898	0.1863	0.1921	0.0058	0.0301
PGAS1_00249	0.3949	0.3767	0.3989	0.0221	0.0555
PGAS1_00250	0.3895	0.3731	0.3949	0.0218	0.0552
PGAS1_00251	0.1428	0.1399	0.146	0.0061	0.0419
PGAS1_00252	0.3446	0.3301	0.3423	0.0122	0.0356
PGAS1_00254	0.496	0.4818	0.4993	0.0175	0.0351
PGAS1_00255	0.0351	0.0329	0.0345	0.0017	0.048
PGAS1_00256	0.4916	0.4836	0.4976	0.014	0.0281
PGAS1_00258	0.4284	0.4311	0.4546	0.0235	0.0517
PGAS1_00259	0.1123	0.1094	0.112	0.0026	0.0229
PGAS1_00260	0.2314	0.2217	0.2299	0.0083	0.0359
PGAS1_00261	0.3016	0.302	0.3209	0.0189	0.0588
PGAS1_00263	0.2452	0.2422	0.2541	0.0119	0.0467
PGAS1_00264	0.3595	0.335	0.3488	0.0138	0.0395
PGAS1_00265	0.4263	0.4056	0.4265	0.0209	0.0491
PGAS1_00266	0.2459	0.2295	0.239	0.0095	0.0398
PGAS1_00268	0.1296	0.1257	0.1314	0.0057	0.0437
PGAS1_00269	0.0928	0.0894	0.0931	0.0038	0.0403
PGAS1_00270	0.3022	0.2995	0.31	0.0105	0.0338
PGAS1_00271	0.1501	0.1406	0.1461	0.0055	0.0375
PGAS1_00272	0.4906	0.4532	0.48	0.0268	0.0558
PGAS1_00273	0.438	0.4213	0.4471	0.0258	0.0577
PGAS1_00274	0.5047	0.4838	0.5002	0.0164	0.0328
PGAS1_00275	0.0447	0.041	0.0437	0.0028	0.0632
PGAS1_00276	0.0907	0.089	0.0929	0.0039	0.042
PGAS1_00277	0.4651	0.4478	0.4733	0.0254	0.0538
PGAS1_00278	0.2368	0.2295	0.2425	0.013	0.0537
PGAS1_00280	0.2129	0.209	0.2196	0.0105	0.048
PGAS1_00281	0.2119	0.2094	0.22	0.0107	0.0485
PGAS1_00282	0.3031	0.3048	0.3196	0.0149	0.0465
PGAS1_00285	0.3135	0.3162	0.3234	0.0073	0.0225
PGAS1_00286	0.4631	0.4524	0.4766	0.0242	0.0508
PGAS1_00287	0.1115	0.1081	0.113	0.0048	0.0427
PGAS1_00288	0.2873	0.2806	0.297	0.0164	0.0552
PGAS1_00290	0.4152	0.4029	0.4188	0.0159	0.038
PGAS1_00291	0.4504	0.4232	0.4424	0.0191	0.0432
PGAS1_00292	0.3728	0.359	0.3741	0.0151	0.0404
PGAS1_00294	0.2394	0.2372	0.2471	0.0098	0.0397
PGAS1_00295	0.4324	0.4369	0.4524	0.0155	0.0342
PGAS1_00297	0.4324	0.4367	0.452	0.0153	0.0338
PGAS1_00298	0.0173	0.017	0.0172	0.0002	0.0115
PGAS1_00299	0.3811	0.372	0.3864	0.0143	0.0371
PGAS1_00300	0.4907	0.4693	0.4864	0.0171	0.0352
PGAS1_00301	0.2933	0.2615	0.2698	0.0083	0.0307
PGAS1_00304	0.3543	0.3182	0.3308	0.0126	0.0381
PGAS1_00305	0.457	0.4771	0.4975	0.0204	0.0409
PGAS1_00306	0.0442	0.0433	0.0445	0.0012	0.0263
PGAS1_00307	0.2986	0.2911	0.3154	0.0243	0.0769
PGAS1_00308	0.3826	0.3653	0.386	0.0206	0.0535
PGAS1_00309	0.2801	0.2679	0.2783	0.0104	0.0374
PGAS1_00310	0.2231	0.2078	0.2203	0.0125	0.0566
PGAS1_00312	0.3291	0.3269	0.3337	0.0068	0.0204
PGAS1_00314	0.433	0.4117	0.428	0.0163	0.0382
PGAS1_00316	0.3952	0.3974	0.4168	0.0194	0.0466
PGAS1_00317	0.4406	0.4066	0.4114	0.0048	0.0116
PGAS1_00318	0.3966	0.3687	0.3946	0.0259	0.0656
PGAS1_00319	0.4936	0.4678	0.4874	0.0196	0.0401
PGAS1_00320	0.2046	0.1974	0.208	0.0106	0.0512
PGAS1_00321	0.1555	0.1488	0.156	0.0073	0.0465
PGAS1_00322	0.1825	0.1766	0.1809	0.0043	0.0237
PGAS1_00323	0.2125	0.1987	0.2139	0.0152	0.071
PGAS1_00324	0.4495	0.431	0.4473	0.0163	0.0364
PGAS1_00325	0.2934	0.2927	0.3041	0.0114	0.0375
PGAS1_00327	0.4432	0.4292	0.4442	0.015	0.0338
PGAS1_00330	0.2347	0.4224	0.4462	0.0238	0.0534
PGAS1_00331	0.3789	0.3782	0.4035	0.0253	0.0626
PGAS1_00332	0.3041	0.3218	0.341	0.0192	0.0564
PGAS1_00334	0.3792	0.39	0.4214	0.0314	0.0745
PGAS1_00336	0.515	0.4831	0.4952	0.0121	0.0244
PGAS1_00338	0.3959	0.3854	0.406	0.0206	0.0508
PGAS1_00339	0.2245	0.2141	0.2322	0.018	0.0777
PGAS1_00340	0.1188	0.1119	0.115	0.0031	0.027
PGAS1_00341	0.2597	0.2554	0.2735	0.018	0.066
PGAS1_00342	0.4486	0.4326	0.441	0.0085	0.0192
PGAS1_00343	0.2003	0.1972	0.2054	0.0082	0.0399
PGAS1_00344	0.0961	0.0954	0.1001	0.0047	0.0474
PGAS1_00345	0.0459	0.0497	0.0518	0.0021	0.0407
PGAS1_00346	0.1622	0.1551	0.1657	0.0106	0.0642
PGAS1_00347	0.024	0.0228	0.0262	0.0034	0.1303
PGAS1_00348	0.2415	0.234	0.2509	0.0169	0.0675
PGAS1_00349	0.3855	0.3617	0.3862	0.0245	0.0634
PGAS1_00351	0.3111	0.3033	0.3159	0.0126	0.0398
PGAS1_00352	0.2245	0.2121	0.2249	0.0128	0.0571
PGAS1_00353	0.1142	0.119	0.1276	0.0086	0.0676
PGAS1_00354	0.3758	0.3714	0.378	0.0066	0.0176
PGAS1_00355	0.4971	0.477	0.5001	0.0231	0.0462
PGAS1_00356	0.2303	0.2166	0.2223	0.0057	0.0257
PGAS1_00357	0.144	0.1391	0.1433	0.0042	0.0291
PGAS1_00358	0.3609	0.3533	0.3772	0.0239	0.0633
PGAS1_00360	0.2707	0.2569	0.2663	0.0094	0.0354
PGAS1_00361	0.2707	0.2569	0.2664	0.0095	0.0357
PGAS1_00363	0.1756	0.1685	0.1768	0.0082	0.0465
PGAS1_00364	0.4348	0.4404	0.4652	0.0249	0.0534
PGAS1_00366	0.0535	0.0523	0.0534	0.0011	0.0209
PGAS1_00367	0.0249	0.0241	0.0258	0.0017	0.066
PGAS1_00368	0.2411	0.2383	0.2474	0.0091	0.0369
PGAS1_00370	0.0163	0.0156	0.0162	0.0006	0.0346
PGAS1_00371	0.5221	0.384	0.3944	0.0104	0.0263
PGAS1_00373	0.1871	0.1894	0.1958	0.0064	0.0328
PGAS1_00375	0.0925	0.0906	0.0914	0.0008	0.0089
PGAS1_00376	0.0319	0.0304	0.0314	0.001	0.0332
PGAS1_00377	0.4084	0.3813	0.3944	0.0131	0.0331
PGAS1_00379	0.4849	0.4626	0.4874	0.0248	0.0509
PGAS1_00380	0.4382	0.4266	0.4442	0.0176	0.0397
PGAS1_00381	0.3561	0.3839	0.4048	0.0209	0.0517
PGAS1_00383	0.3772	0.3752	0.3922	0.0171	0.0435
PGAS1_00384	0.5001	0.4805	0.5001	0.0196	0.0392
PGAS1_00386	0.1866	0.1777	0.1829	0.0051	0.0281
PGAS1_00388	0.3126	0.2855	0.2961	0.0106	0.0357
PGAS1_00390	0.0377	0.0354	0.037	0.0016	0.0434
PGAS1_00391	0.0995	0.1002	0.1048	0.0047	0.0447
PGAS1_00392	0.4808	0.4747	0.4909	0.0162	0.033
PGAS1_00394	0.2795	0.2647	0.2731	0.0084	0.0309
PGAS1_00395	0.1164	0.1139	0.1177	0.0038	0.0326
PGAS1_00397	0.2122	0.2062	0.2165	0.0103	0.0474
PGAS1_00398	0.2154	0.2072	0.217	0.0097	0.0449
PGAS1_00399	0.1122	0.1244	0.1267	0.0023	0.0179
PGAS1_00400	0.2524	0.2333	0.2426	0.0092	0.0381
PGAS1_00402	0.4756	0.475	0.4925	0.0175	0.0356
PGAS1_00403	0.0109	0.0117	0.012	0.0003	0.025
PGAS1_00405	0.2673	0.2639	0.2722	0.0084	0.0307
PGAS1_00406	0.4661	0.476	0.4982	0.0222	0.0447
PGAS1_00407	0.0345	0.0362	0.0389	0.0027	0.069
PGAS1_00408	0.3019	0.2959	0.3022	0.0063	0.0207
PGAS1_00410	0.1336	0.1281	0.1324	0.0043	0.0327
PGAS1_00411	0.3787	0.3781	0.3919	0.0138	0.0353
PGAS1_00414	0.4632	0.4579	0.4906	0.0327	0.0667
PGAS1_00416	0.0679	0.0673	0.0702	0.003	0.0423
PGAS1_00417	0.2283	0.2194	0.2259	0.0065	0.0288
PGAS1_00419	0.4215	0.4263	0.4455	0.0192	0.0432
PGAS1_00420	0.3394	0.3089	0.3291	0.0201	0.0612
PGAS1_00422	0.4586	0.448	0.4671	0.0191	0.0408
PGAS1_00423	0.4821	0.4537	0.474	0.0204	0.043
PGAS1_00424	0.2413	0.3237	0.3373	0.0135	0.0401
PGAS1_00425	0.2669	0.2599	0.2735	0.0136	0.0496
PGAS1_00427	0.5175	0.4809	0.4949	0.014	0.0283
PGAS1_00428	0.1279	0.1237	0.131	0.0073	0.0559
PGAS1_00429	0.2212	0.2181	0.225	0.0069	0.0306
PGAS1_00430	0.3907	0.3942	0.404	0.0098	0.0243
PGAS1_00431	0.3724	0.3526	0.362	0.0093	0.0257
PGAS1_00432	0.399	0.3828	0.3996	0.0167	0.0419
PGAS1_00433	0.3318	0.3132	0.3274	0.0142	0.0433
PGAS1_00434	0.1903	0.1764	0.1844	0.008	0.0433
PGAS1_00435	0.1849	0.1795	0.1862	0.0067	0.036
PGAS1_00436	0.46	0.444	0.4662	0.0222	0.0477
PGAS1_00438	0.461	0.444	0.466	0.0219	0.0471
PGAS1_00440	0.1327	0.1268	0.1345	0.0077	0.0574
PGAS1_00441	0.1276	0.1262	0.1344	0.0082	0.0609
PGAS1_00442	0.1004	0.0988	0.1007	0.0019	0.0192
PGAS1_00443	0.4104	0.3995	0.4159	0.0165	0.0396
PGAS1_00444	0.4852	0.4408	0.4567	0.016	0.035
PGAS1_00445	0.4841	0.4409	0.4572	0.0163	0.0356
PGAS1_00446	0.4726	0.4757	0.4974	0.0217	0.0436
PGAS1_00447	0.476	0.4762	0.4948	0.0186	0.0375
PGAS1_00448	0.5043	0.4634	0.4887	0.0253	0.0518
PGAS1_00449	0.4867	0.4441	0.4621	0.018	0.039
PGAS1_00450	0.5018	0.4607	0.4899	0.0291	0.0595
PGAS1_00452	0.4464	0.3381	0.3468	0.0087	0.0251
PGAS1_00453	0.4557	0.4664	0.4761	0.0096	0.0203
PGAS1_00454	0.3438	0.3333	0.3454	0.0121	0.0351
PGAS1_00456	0.263	0.2402	0.2498	0.0096	0.0385
PGAS1_00459	0.2773	0.2697	0.2794	0.0097	0.0348
PGAS1_00460	0.5167	0.411	0.4281	0.0171	0.04
PGAS1_00462	0.2124	0.194	0.2064	0.0124	0.0601
PGAS1_00463	0.4567	0.4582	0.4796	0.0214	0.0447
PGAS1_00464	0.3404	0.3361	0.3435	0.0074	0.0215
PGAS1_00466	0.2055	0.2386	0.2442	0.0055	0.0227
PGAS1_00467	0.0237	0.0223	0.0234	0.0011	0.0465
PGAS1_00468	0.499	0.4851	0.4992	0.0142	0.0284
PGAS1_00470	0.5004	0.4718	0.4902	0.0183	0.0374
PGAS1_00471	0.2631	0.2553	0.2633	0.008	0.0305
PGAS1_00472	0.1206	0.1094	0.1164	0.007	0.0604
PGAS1_00473	0.171	0.1709	0.1769	0.006	0.034
PGAS1_00474	0.4843	0.4272	0.4367	0.0095	0.0217
PGAS1_00475	0.4085	0.374	0.3929	0.019	0.0482
PGAS1_00477	0.0519	0.051	0.053	0.002	0.0386
PGAS1_00478	0.1895	0.1858	0.1927	0.0068	0.0354
PGAS1_00479	0.3281	0.3194	0.3284	0.009	0.0273
PGAS1_00480	0.1496	0.1495	0.1552	0.0056	0.0364
PGAS1_00481	0.0467	0.0456	0.0518	0.0062	0.1191
PGAS1_00483	0.451	0.4312	0.4409	0.0097	0.022
PGAS1_00484	0.4259	0.4262	0.4489	0.0228	0.0507
PGAS1_00485	0.4761	0.473	0.4913	0.0183	0.0373
PGAS1_00486	0.3742	0.3679	0.3922	0.0242	0.0617
PGAS1_00487	0.3798	0.3705	0.3926	0.0221	0.0563
PGAS1_00489	0.3318	0.3122	0.3315	0.0193	0.0581
PGAS1_00490	0.3249	0.2736	0.2833	0.0097	0.0342
PGAS1_00492	0.0715	0.0727	0.0753	0.0026	0.0349
PGAS1_00493	0.4411	0.4327	0.4572	0.0245	0.0537
PGAS1_00494	0.1348	0.1279	0.1327	0.0047	0.0357
PGAS1_00495	0.0187	0.0173	0.0185	0.0013	0.0689
PGAS1_00497	0.4491	0.4305	0.4522	0.0217	0.048
PGAS1_00498	0.2687	0.2499	0.2637	0.0138	0.0523
PGAS1_00499	0.4947	0.4697	0.4925	0.0228	0.0462
PGAS1_00500	0.0545	0.0523	0.053	0.0007	0.0126
PGAS1_00501	0.4888	0.4809	0.4933	0.0124	0.025
PGAS1_00502	0.1578	0.1473	0.1593	0.012	0.0754
PGAS1_00503	0.1236	0.1178	0.1227	0.0049	0.0401
PGAS1_00504	0.379	0.3582	0.3773	0.0191	0.0507
PGAS1_00507	0.2658	0.2358	0.2515	0.0157	0.0624
PGAS1_00508	0.0153	0.0163	0.0165	0.0002	0.0096
PGAS1_00509	0.3932	0.3721	0.3874	0.0152	0.0394
PGAS1_00510	0.1958	0.195	0.2033	0.0083	0.0409
PGAS1_00512	0.2391	0.2197	0.2323	0.0126	0.0541
PGAS1_00513	0.4503	0.4458	0.4733	0.0275	0.0581
PGAS1_00514	0.0632	0.0618	0.0641	0.0023	0.0357
PGAS1_00515	0.4977	0.4678	0.4904	0.0226	0.0461
PGAS1_00516	0.0092	0.0089	0.0091	0.0003	0.0274
PGAS1_00518	0.1244	0.1284	0.1369	0.0085	0.0624
PGAS1_00520	0.4449	0.4202	0.4375	0.0173	0.0395
PGAS1_00522	0.117	0.1149	0.1198	0.0049	0.0411
PGAS1_00523	0.1171	0.115	0.1199	0.0049	0.041
PGAS1_00524	0.3652	0.3221	0.3425	0.0204	0.0597
PGAS1_00526	0.3678	0.3534	0.3693	0.0159	0.043
PGAS1_00527	0.527	0.4792	0.4973	0.0182	0.0365
PGAS1_00528	0.2621	0.2286	0.2315	0.0029	0.0124
PGAS1_00529	0.0519	0.0602	0.062	0.0019	0.0299
PGAS1_00530	0.258	0.2562	0.2664	0.0102	0.0381
PGAS1_00531	0.0407	0.0394	0.041	0.0017	0.0413
PGAS1_00532	0.4806	0.4696	0.4823	0.0127	0.0264
PGAS1_00534	0.508	0.4754	0.4969	0.0215	0.0432
PGAS1_00535	0.4376	0.4108	0.4224	0.0116	0.0275
PGAS1_00536	0.3139	0.2893	0.3021	0.0128	0.0425
PGAS1_00538	0.0826	0.0807	0.0841	0.0034	0.0408
PGAS1_00539	0.144	0.1389	0.1455	0.0066	0.0453
PGAS1_00540	0.3464	0.3376	0.3547	0.017	0.048
PGAS1_00542	0.3168	0.3265	0.3443	0.0179	0.0519
PGAS1_00543	0.0081	0.0078	0.0081	0.0003	0.0328
PGAS1_00545	0.3112	0.3126	0.3289	0.0164	0.0497
PGAS1_00546	0.199	0.1944	0.2055	0.0111	0.0542
PGAS1_00547	0.433	0.4437	0.4606	0.017	0.0368
PGAS1_00548	0.1236	0.1218	0.1271	0.0053	0.0417
PGAS1_00549	0.4844	0.4752	0.4979	0.0227	0.0456
PGAS1_00550	0.0687	0.0701	0.0738	0.0037	0.0498
PGAS1_00552	0.1335	0.1276	0.1333	0.0057	0.0425
PGAS1_00553	0.2781	0.2628	0.2765	0.0137	0.0496
PGAS1_00555	0.2483	0.3126	0.3271	0.0145	0.0444
PGAS1_00556	0.2498	0.2453	0.2585	0.0132	0.0511
PGAS1_00557	0.2506	0.2401	0.2509	0.0108	0.0429
PGAS1_00558	0.4812	0.453	0.4719	0.0189	0.04
PGAS1_00559	0.4776	0.471	0.4897	0.0187	0.0381
PGAS1_00560	0.0561	0.0545	0.0557	0.0013	0.0227
PGAS1_00561	0.2706	0.2621	0.2748	0.0127	0.0461
PGAS1_00562	0.3034	0.2829	0.2967	0.0138	0.0465
PGAS1_00563	0.2107	0.1935	0.2018	0.0082	0.0408
PGAS1_00564	0.3544	0.3432	0.3589	0.0157	0.0437
PGAS1_00565	0.5094	0.4838	0.4992	0.0155	0.031
PGAS1_00566	0.064	0.0609	0.0631	0.0021	0.0338
PGAS1_00567	0.1847	0.1853	0.1951	0.0098	0.05
PGAS1_00569	0.4971	0.4855	0.5001	0.0146	0.0292
PGAS1_00570	0.2683	0.2469	0.2574	0.0105	0.0408
PGAS1_00571	0.2526	0.2436	0.2523	0.0087	0.0345
PGAS1_00572	0.2206	0.2145	0.2237	0.0092	0.0411
PGAS1_00573	0.1955	0.1928	0.1975	0.0046	0.0234
PGAS1_00574	0.1611	0.1592	0.1653	0.0061	0.0368
PGAS1_00575	0.4928	0.4769	0.4996	0.0228	0.0456
PGAS1_00576	0.4957	0.4684	0.4943	0.0259	0.0524
PGAS1_00578	0.4807	0.4591	0.4897	0.0306	0.0624
PGAS1_00579	0.4673	0.458	0.4667	0.0087	0.0186
PGAS1_00581	0.3527	0.3452	0.3661	0.0209	0.057
PGAS1_00582	0.3364	0.3041	0.3198	0.0156	0.0489
PGAS1_00583	0.0231	0.0357	0.0373	0.0016	0.0427
PGAS1_00585	0.4551	0.4331	0.4438	0.0107	0.024
PGAS1_00586	0.523	0.4751	0.4909	0.0158	0.0321
PGAS1_00587	0.5001	0.4823	0.498	0.0156	0.0314
PGAS1_00588	0.3448	0.3441	0.3589	0.0148	0.0413
PGAS1_00589	0.2582	0.2732	0.2849	0.0117	0.0411
PGAS1_00590	0.3284	0.3187	0.3324	0.0137	0.0413
PGAS1_00591	0.5037	0.4887	0.4997	0.011	0.022
PGAS1_00592	0.4179	0.3999	0.4265	0.0266	0.0623
PGAS1_00593	0.1412	0.1364	0.1445	0.0081	0.0563
PGAS1_00594	0.2202	0.3178	0.3411	0.0233	0.0685
PGAS1_00595	0.1016	0.0974	0.1017	0.0043	0.042
PGAS1_00596	0.4848	0.475	0.4912	0.0162	0.0331
PGAS1_00597	0.4737	0.4591	0.4822	0.0231	0.0479
PGAS1_00598	0.0416	0.0396	0.0408	0.0011	0.0274
PGAS1_00599	0.5079	0.4351	0.4598	0.0248	0.0539
PGAS1_00600	0.1438	0.1327	0.1419	0.0092	0.065
PGAS1_00601	0.4935	0.4683	0.4997	0.0314	0.0629
PGAS1_00602	0.4348	0.4224	0.4344	0.012	0.0276
PGAS1_00603	0.1769	0.1775	0.1843	0.0068	0.0371
PGAS1_00604	0.4746	0.4502	0.466	0.0159	0.034
PGAS1_00605	0.1075	0.0959	0.1028	0.0069	0.0675
PGAS1_00606	0.1455	0.1406	0.147	0.0065	0.044
PGAS1_00608	0.4136	0.3956	0.4222	0.0266	0.0629
PGAS1_00609	0.114	0.114	0.1177	0.0037	0.0311
PGAS1_00610	0.4331	0.4462	0.4648	0.0187	0.0402
PGAS1_00611	0.3569	0.3466	0.3604	0.0137	0.0381
PGAS1_00612	0.5371	0.4641	0.4753	0.0112	0.0235
PGAS1_00613	0.4748	0.4424	0.4679	0.0255	0.0545
PGAS1_00614	0.3781	0.3506	0.3751	0.0245	0.0652
PGAS1_00615	0.3403	0.3297	0.3437	0.014	0.0409
PGAS1_00616	0.0227	0.0215	0.0224	0.0009	0.0408
PGAS1_00617	0.4217	0.4213	0.446	0.0247	0.0554
PGAS1_00618	0.4882	0.4856	0.4991	0.0135	0.027
PGAS1_00619	0.4024	0.3189	0.3272	0.0083	0.0254
PGAS1_00620	0.4555	0.4423	0.4656	0.0233	0.0501
PGAS1_00621	0.4752	0.4592	0.4815	0.0223	0.0462
PGAS1_00622	0.5142	0.4735	0.4959	0.0224	0.0451
PGAS1_00623	0.1063	0.0969	0.1007	0.0037	0.0372
PGAS1_00625	0.424	0.4214	0.4332	0.0118	0.0272
PGAS1_00626	0.3336	0.4302	0.4577	0.0275	0.0602
PGAS1_00627	0.4634	0.4129	0.4284	0.0155	0.0362
PGAS1_00628	0.4296	0.4313	0.4519	0.0207	0.0458
PGAS1_00630	0.399	0.3865	0.4097	0.0232	0.0567
PGAS1_00631	0.4107	0.4723	0.5002	0.0279	0.0558
PGAS1_00632	0.3702	0.3396	0.3485	0.0089	0.0256
PGAS1_00633	0.3424	0.3186	0.3333	0.0148	0.0443
PGAS1_00635	0.4054	0.3998	0.4124	0.0126	0.0306
PGAS1_00636	0.4975	0.4738	0.5001	0.0264	0.0527
PGAS1_00637	0.465	0.4574	0.4768	0.0194	0.0407
PGAS1_00638	0.1804	0.1729	0.1779	0.005	0.0284
PGAS1_00639	0.2469	0.232	0.2417	0.0097	0.0402
PGAS1_00641	0.4437	0.3835	0.4032	0.0197	0.0488
PGAS1_00643	0.412	0.3886	0.4112	0.0227	0.0551
PGAS1_00644	0.4435	0.4453	0.4671	0.0218	0.0466
PGAS1_00645	0.2881	0.279	0.288	0.0091	0.0314
PGAS1_00647	0.4175	0.3968	0.4096	0.0127	0.0311
PGAS1_00648	0.0489	0.047	0.049	0.002	0.0402
PGAS1_00649	0.0767	0.072	0.0751	0.0031	0.0417
PGAS1_00651	0.2451	0.2424	0.2519	0.0095	0.0378
PGAS1_00652	0.5099	0.4703	0.4903	0.02	0.0408
PGAS1_00654	0.4905	0.4398	0.4596	0.0198	0.0431
PGAS1_00657	0.1369	0.1312	0.1352	0.004	0.0299
PGAS1_00658	0.1925	0.1928	0.203	0.0102	0.0503
PGAS1_00660	0.3821	0.3073	0.3223	0.0151	0.0467
PGAS1_00662	0.3142	0.3023	0.3188	0.0165	0.0519
PGAS1_00663	0.3411	0.3529	0.3657	0.0129	0.0352
PGAS1_00664	0.4168	0.4227	0.4372	0.0145	0.0331
PGAS1_00666	0.4897	0.4775	0.4997	0.0222	0.0445
PGAS1_00668	0.3792	0.3638	0.3823	0.0185	0.0483
PGAS1_00669	0.1049	0.1013	0.1076	0.0063	0.0584
PGAS1_00671	0.093	0.0857	0.0909	0.0052	0.0577
PGAS1_00672	0.1703	0.1675	0.1758	0.0083	0.047
PGAS1_00673	0.4923	0.4695	0.499	0.0295	0.0591
PGAS1_00675	0.5823	0.4787	0.4983	0.0196	0.0393
PGAS1_00676	0.4791	0.467	0.4816	0.0145	0.0302
PGAS1_00677	0.5257	0.3912	0.4055	0.0142	0.0351
PGAS1_00678	0.2199	0.2156	0.2203	0.0048	0.0216
PGAS1_00679	0.3243	0.312	0.335	0.023	0.0688
PGAS1_00680	0.2573	0.3	0.3183	0.0183	0.0575
PGAS1_00682	0.4803	0.4599	0.4733	0.0134	0.0284
PGAS1_00684	0.4445	0.4478	0.4709	0.023	0.0489
PGAS1_00686	0.43	0.4351	0.4488	0.0137	0.0306
PGAS1_00687	0.4372	0.4199	0.4337	0.0138	0.0318
PGAS1_00688	0.4219	0.4276	0.4528	0.0252	0.0558
PGAS1_00689	0.4518	0.4326	0.4472	0.0146	0.0328
PGAS1_00690	0.4096	0.3942	0.4181	0.0239	0.0572
PGAS1_00692	0.0716	0.0667	0.0778	0.0111	0.1427
PGAS1_00693	0.4187	0.4166	0.4362	0.0197	0.0451
PGAS1_00694	0.4735	0.4735	0.4942	0.0207	0.0419
PGAS1_00695	0.4836	0.4776	0.491	0.0135	0.0275
PGAS1_00697	0.4778	0.444	0.4634	0.0193	0.0417
PGAS1_00699	0.2938	0.2851	0.2931	0.008	0.0273
PGAS1_00700	0.4742	0.4447	0.4708	0.0261	0.0555
PGAS1_00701	0.104	0.1047	0.1065	0.0018	0.0169
PGAS1_00703	0.4249	0.4252	0.4449	0.0197	0.0443
PGAS1_00706	0.3918	0.4208	0.4298	0.009	0.021
PGAS1_00707	0.4183	0.402	0.419	0.017	0.0405
PGAS1_00708	0.2676	0.2689	0.281	0.0121	0.0432
PGAS1_00709	0.4661	0.4377	0.459	0.0212	0.0463
PGAS1_00710	0.4032	0.3945	0.4103	0.0158	0.0386
PGAS1_00711	0.5267	0.4811	0.4925	0.0115	0.0233
PGAS1_00712	0.5317	0.4733	0.4864	0.013	0.0268
PGAS1_00713	0.5275	0.4786	0.4893	0.0108	0.022
PGAS1_00714	0.4103	0.3896	0.4054	0.0158	0.0389
PGAS1_00715	0.4306	0.4093	0.4292	0.0199	0.0464
PGAS1_00716	0.4541	0.4306	0.4438	0.0133	0.0299
PGAS1_00717	0.1552	0.1394	0.1474	0.008	0.0541
PGAS1_00718	0.5221	0.3843	0.394	0.0097	0.0246
PGAS1_00719	0.2937	0.2929	0.3076	0.0147	0.0479
PGAS1_00720	0.2096	0.2048	0.2099	0.0052	0.0246
PGAS1_00721	0.4033	0.3947	0.4045	0.0099	0.0244
PGAS1_00722	0.2607	0.2517	0.2695	0.0178	0.0661
PGAS1_00723	0.3581	0.4648	0.4904	0.0256	0.0522
PGAS1_00725	0.2043	0.1987	0.2045	0.0058	0.0283
PGAS1_00726	0.1775	0.1685	0.1783	0.0098	0.0548
PGAS1_00727	0.4058	0.3834	0.4001	0.0167	0.0418
PGAS1_00728	0.4687	0.4667	0.4987	0.032	0.0641
PGAS1_00729	0.4812	0.4744	0.4992	0.0248	0.0498
PGAS1_00730	0.3359	0.325	0.3372	0.0122	0.036
PGAS1_00731	0.4522	0.4634	0.4785	0.0151	0.0316
PGAS1_00732	0.3549	0.325	0.3383	0.0134	0.0395
PGAS1_00733	0.4476	0.4443	0.4612	0.0169	0.0367
PGAS1_00734	0.3702	0.4165	0.4305	0.014	0.0325
PGAS1_00736	0.3963	0.3837	0.3942	0.0105	0.0267
PGAS1_00737	0.1284	0.1282	0.1369	0.0087	0.0637
PGAS1_00738	0.3578	0.3335	0.3496	0.0161	0.0461
PGAS1_00739	0.3104	0.2955	0.3088	0.0133	0.0431
PGAS1_00740	0.104	0.095	0.1015	0.0065	0.064
PGAS1_00743	0.4057	0.4778	0.4988	0.021	0.0421
PGAS1_00745	0.2905	0.2608	0.2696	0.0089	0.0329
PGAS1_00749	0.419	0.4281	0.4447	0.0166	0.0372
PGAS1_00750	0.188	0.1925	0.1992	0.0067	0.0336
PGAS1_00751	0.4633	0.432	0.4545	0.0225	0.0496
PGAS1_00752	0.3636	0.3931	0.4168	0.0237	0.0569
PGAS1_00753	0.2488	0.2886	0.295	0.0064	0.0218
PGAS1_00754	0.0537	0.0537	0.0546	0.0009	0.0171
PGAS1_00755	0.3662	0.3634	0.3789	0.0155	0.041
PGAS1_00756	0.2736	0.2701	0.2833	0.0132	0.0467
PGAS1_00760	0.4329	0.4048	0.4263	0.0214	0.0502
PGAS1_00762	0.4111	0.3948	0.409	0.0142	0.0347
PGAS1_00763	0.4892	0.4777	0.4865	0.0088	0.0181
PGAS1_00764	0.3849	0.4468	0.4656	0.0188	0.0403
PGAS1_00765	0.3524	0.3535	0.3646	0.0111	0.0304
PGAS1_00766	0.1298	0.1255	0.1316	0.0061	0.0465
PGAS1_00767	0.3586	0.3289	0.34	0.0112	0.0328
PGAS1_00768	0.5352	0.4827	0.5001	0.0174	0.0349
PGAS1_00769	0.2994	0.3184	0.3266	0.0082	0.0252
PGAS1_00770	0.4602	0.4387	0.4644	0.0257	0.0554
PGAS1_00771	0.4757	0.4614	0.4838	0.0224	0.0463
PGAS1_00772	0.4765	0.464	0.4906	0.0266	0.0542
PGAS1_00773	0.3979	0.3731	0.4127	0.0397	0.0961
PGAS1_00774	0.1203	0.1473	0.1573	0.01	0.0633
PGAS1_00775	0.4782	0.4683	0.4873	0.019	0.039
PGAS1_00776	0.2793	0.2405	0.2478	0.0073	0.0296
PGAS1_00778	0.117	0.1147	0.1183	0.0036	0.0305
PGAS1_00779	0.3722	0.3524	0.3704	0.018	0.0485
PGAS1_00780	0.4605	0.4378	0.4626	0.0249	0.0537
PGAS1_00782	0.2845	0.3553	0.4055	0.0502	0.1239
PGAS1_00783	0.469	0.4534	0.4699	0.0165	0.0351
PGAS1_00784	0.4276	0.4139	0.4355	0.0216	0.0495
PGAS1_00785	0.1658	0.1555	0.163	0.0075	0.0463
PGAS1_00786	0.3182	0.2945	0.3073	0.0129	0.0418
PGAS1_00787	0.2577	0.2228	0.231	0.0082	0.0356
PGAS1_00789	0.4715	0.4636	0.4865	0.0229	0.0471
PGAS1_00790	0.3835	0.3571	0.3812	0.0241	0.0632
PGAS1_00792	0.4683	0.4498	0.4688	0.019	0.0405
PGAS1_00794	0.4229	0.4019	0.4183	0.0163	0.0391
PGAS1_00795	0.4628	0.4396	0.46	0.0204	0.0444
PGAS1_00796	0.3028	0.2865	0.295	0.0084	0.0286
PGAS1_00797	0.5249	0.4896	0.4997	0.0101	0.0202
PGAS1_00798	0.3088	0.2925	0.3054	0.0128	0.0421
PGAS1_00799	0.4895	0.4707	0.488	0.0173	0.0355
PGAS1_00800	0.2114	0.1834	0.1901	0.0067	0.0353
PGAS1_00802	0.139	0.154	0.1611	0.0071	0.0441
PGAS1_00804	0.2678	0.2688	0.2827	0.0139	0.049
PGAS1_00805	0.4046	0.4512	0.4722	0.021	0.0444
PGAS1_00806	0.3311	0.3076	0.3221	0.0145	0.0451
PGAS1_00810	0.4808	0.4623	0.4837	0.0214	0.0443
PGAS1_00811	0.481	0.4624	0.4839	0.0215	0.0444
PGAS1_00812	0.4812	0.4624	0.4839	0.0214	0.0443
PGAS1_00813	0.4812	0.4624	0.4836	0.0212	0.0438
PGAS1_00819	0.0844	0.0856	0.0872	0.0015	0.0174
PGAS1_00822	0.4507	0.4267	0.4459	0.0192	0.0431
PGAS1_00823	0.4984	0.4815	0.4995	0.018	0.0359
PGAS1_00828	0.3209	0.296	0.3098	0.0138	0.0445
PGAS1_00829	0.4147	0.3998	0.4134	0.0136	0.033
PGAS1_00830	0.4755	0.4498	0.4713	0.0215	0.0457
PGAS1_00831	0.2859	0.2811	0.3011	0.02	0.0665
PGAS1_00832	0.1601	0.1555	0.159	0.0035	0.0222
PGAS1_00835	0.4718	0.4422	0.4656	0.0234	0.0502
PGAS1_00836	0.4081	0.3625	0.3721	0.0096	0.0257
PGAS1_00837	0.4012	0.3576	0.3677	0.0101	0.0276
PGAS1_00838	0.4383	0.4146	0.435	0.0205	0.047
PGAS1_00839	0.492	0.469	0.4888	0.0198	0.0406
PGAS1_00842	0.4533	0.4273	0.456	0.0286	0.0628
PGAS1_00843	0.453	0.4273	0.4559	0.0286	0.0628
PGAS1_00844	0.3366	0.3141	0.3354	0.0212	0.0633
PGAS1_00848	0.2692	0.2697	0.2908	0.0211	0.0727
PGAS1_00849	0.4038	0.4577	0.5002	0.0425	0.085
PGAS1_00852	0.4851	0.4665	0.4962	0.0297	0.0598
PGAS1_00853	0.4241	0.4126	0.4267	0.0141	0.0331
PGAS1_00854	0.2642	0.2648	0.2718	0.0069	0.0255
PGAS1_00855	0.4874	0.4473	0.4778	0.0305	0.0638
PGAS1_00856	0.482	0.4465	0.476	0.0295	0.062
PGAS1_00857	0.3514	0.3368	0.3524	0.0156	0.0442
PGAS1_00858	0.3433	0.4239	0.4501	0.0262	0.0583
PGAS1_00859	0.156	0.1512	0.1564	0.0052	0.0332
PGAS1_00862	0.4491	0.4241	0.4404	0.0163	0.037
PGAS1_00864	0.4914	0.476	0.4997	0.0237	0.0475
PGAS1_00865	0.4685	0.4533	0.4761	0.0229	0.0481
PGAS1_00866	0.2579	0.3684	0.3828	0.0144	0.0377
PGAS1_00867	0.4626	0.4518	0.4757	0.0239	0.0503
PGAS1_00868	0.4345	0.4042	0.4212	0.017	0.0404
PGAS1_00870	0.1397	0.1441	0.1474	0.0033	0.0224
PGAS1_00873	0.4532	0.4432	0.4678	0.0246	0.0526
PGAS1_00874	0.2779	0.386	0.4086	0.0227	0.0555
PGAS1_00875	0.2715	0.257	0.2671	0.01	0.0375
PGAS1_00877	0.4109	0.3975	0.4194	0.022	0.0524
PGAS1_00878	0.4179	0.4153	0.4408	0.0255	0.0579
PGAS1_00879	0.3023	0.297	0.3071	0.0101	0.033
PGAS1_00880	0.3008	0.296	0.3062	0.0102	0.0333
PGAS1_00882	0.2141	0.2059	0.213	0.007	0.0331
PGAS1_00884	0.4865	0.4527	0.4812	0.0284	0.0591
PGAS1_00885	0.499	0.4619	0.4872	0.0253	0.0519
PGAS1_00886	0.0699	0.0659	0.0674	0.0016	0.0231
PGAS1_00889	0.4472	0.4221	0.4498	0.0277	0.0616
PGAS1_00890	0.4205	0.3998	0.415	0.0152	0.0366
PGAS1_00891	0.3363	0.344	0.3585	0.0146	0.0406
PGAS1_00892	0.3983	0.3505	0.3772	0.0267	0.0708
PGAS1_00893	0.4557	0.4226	0.4527	0.0301	0.0664
PGAS1_00894	0.3714	0.3616	0.3838	0.0222	0.0578
PGAS1_00895	0.4993	0.4726	0.4953	0.0228	0.0459
PGAS1_00897	0.4345	0.4023	0.4342	0.0319	0.0734
PGAS1_00900	0.4939	0.4741	0.4989	0.0248	0.0496
PGAS1_00901	0.3221	0.3068	0.3177	0.0109	0.0343
PGAS1_00903	0.4151	0.3912	0.4078	0.0166	0.0406
PGAS1_00904	0.2719	0.2635	0.2787	0.0152	0.0545
PGAS1_00906	0.4516	0.4262	0.4431	0.0168	0.038
PGAS1_00907	0.4778	0.4718	0.4999	0.0281	0.0563
PGAS1_00908	0.524	0.4689	0.4932	0.0243	0.0492
PGAS1_00909	0.4964	0.4735	0.4972	0.0237	0.0476
PGAS1_00910	0.3931	0.3637	0.385	0.0214	0.0555
PGAS1_00911	0.3935	0.3639	0.3855	0.0216	0.056
PGAS1_00913	0.2528	0.2395	0.2479	0.0084	0.0339
PGAS1_00914	0.1213	0.1139	0.1188	0.005	0.0417
PGAS1_00915	0.3239	0.3103	0.3245	0.0143	0.044
PGAS1_00916	0.2815	0.2936	0.3123	0.0186	0.0597
PGAS1_00917	0.2016	0.1745	0.1813	0.0068	0.0375
PGAS1_00919	0.2636	0.2484	0.256	0.0076	0.0298
PGAS1_00920	0.2282	0.2151	0.2237	0.0086	0.0384
PGAS1_00923	0.355	0.3467	0.365	0.0182	0.0499
PGAS1_00924	0.3629	0.3668	0.3821	0.0153	0.04
PGAS1_00925	0.3756	0.352	0.3609	0.0089	0.0247
PGAS1_00926	0.2711	0.2471	0.2654	0.0183	0.0689
PGAS1_00927	0.27	0.2463	0.2645	0.0183	0.0691
PGAS1_00928	0.2999	0.3006	0.3204	0.0198	0.0617
PGAS1_00929	0.2724	0.2478	0.2661	0.0183	0.0687
PGAS1_00931	0.2095	0.2001	0.2065	0.0064	0.0308
PGAS1_00932	0.2542	0.2346	0.2467	0.0121	0.0491
PGAS1_00933	0.3575	0.35	0.3684	0.0184	0.0498
PGAS1_00934	0.2508	0.2313	0.2435	0.0123	0.0503
PGAS1_00935	0.2537	0.2344	0.2464	0.012	0.0489
PGAS1_00936	0.1969	0.19	0.1993	0.0093	0.0469
PGAS1_00937	0.2539	0.2344	0.2465	0.0121	0.0493
PGAS1_00939	0.1931	0.1865	0.1908	0.0042	0.0222
PGAS1_00940	0.4351	0.4246	0.4437	0.0191	0.0429
PGAS1_00942	0.3924	0.3839	0.3922	0.0083	0.0213
PGAS1_00944	0.42	0.4072	0.4265	0.0193	0.0452
PGAS1_00945	0.3595	0.3503	0.3561	0.0057	0.0161
PGAS1_00946	0.4975	0.4731	0.4868	0.0137	0.0281
PGAS1_00947	0.2514	0.2519	0.2682	0.0163	0.0609
PGAS1_00948	0.2427	0.2385	0.2491	0.0106	0.0427
PGAS1_00949	0.4241	0.4294	0.4442	0.0148	0.0332
PGAS1_00950	0.2324	0.2293	0.2455	0.0162	0.0661
PGAS1_00951	0.359	0.3555	0.3671	0.0115	0.0313
PGAS1_00952	0.4963	0.4809	0.4996	0.0187	0.0374
PGAS1_00953	0.2991	0.2948	0.3071	0.0122	0.0398
PGAS1_00954	0.3028	0.2987	0.3103	0.0116	0.0373
PGAS1_00957	0.2224	0.2481	0.2604	0.0123	0.0471
PGAS1_00958	0.3052	0.3204	0.3342	0.0138	0.0412
PGAS1_00959	0.1928	0.1833	0.194	0.0108	0.0556
PGAS1_00960	0.3799	0.3674	0.3784	0.0111	0.0292
PGAS1_00961	0.4896	0.4633	0.4911	0.0278	0.0566
PGAS1_00962	0.2521	0.2372	0.2465	0.0093	0.0377
PGAS1_00963	0.4157	0.3843	0.4078	0.0235	0.0576
PGAS1_00965	0.3675	0.3339	0.353	0.0191	0.0542
PGAS1_00966	0.3884	0.3922	0.4065	0.0142	0.035
PGAS1_00967	0.4237	0.4078	0.4233	0.0155	0.0367
PGAS1_00969	0.2156	0.1874	0.1924	0.0051	0.0263
PGAS1_00970	0.2418	0.2346	0.2455	0.011	0.0447
PGAS1_00972	0.1647	0.151	0.1618	0.0108	0.0666
PGAS1_00973	0.4199	0.4	0.427	0.027	0.0633
PGAS1_00974	0.4812	0.457	0.4738	0.0168	0.0354
PGAS1_00975	0.2344	0.2392	0.2449	0.0056	0.0229
PGAS1_00976	0.2147	0.2619	0.2714	0.0095	0.0351
PGAS1_00977	0.2415	0.2285	0.2336	0.0051	0.0218
PGAS1_00981	0.286	0.2727	0.2881	0.0154	0.0535
PGAS1_00982	0.1318	0.1321	0.1404	0.0084	0.0596
PGAS1_00983	0.1325	0.1327	0.141	0.0083	0.0589
PGAS1_00984	0.442	0.4244	0.4397	0.0153	0.0347
PGAS1_00985	0.3682	0.3605	0.3744	0.0138	0.0369
PGAS1_00986	0.3629	0.3541	0.3661	0.012	0.0329
PGAS1_00987	0.2235	0.2191	0.2323	0.0132	0.0568
PGAS1_00988	0.2234	0.2206	0.234	0.0134	0.0572
PGAS1_00989	0.2028	0.2048	0.2187	0.0139	0.0636
PGAS1_00990	0.2238	0.2208	0.2343	0.0134	0.0574
PGAS1_00991	0.1969	0.185	0.1944	0.0093	0.0481
PGAS1_00992	0.4804	0.4393	0.4592	0.02	0.0435
PGAS1_00993	0.2371	0.2326	0.2408	0.0082	0.0341
PGAS1_00994	0.2336	0.2215	0.2296	0.0081	0.0355
PGAS1_00995	0.2063	0.1936	0.1992	0.0056	0.0279
PGAS1_00996	0.2348	0.2277	0.2424	0.0147	0.0607
PGAS1_00997	0.4371	0.3895	0.4028	0.0133	0.0329
PGAS1_00998	0.2406	0.2221	0.2322	0.0101	0.0437
PGAS1_00999	0.2411	0.2223	0.2325	0.0103	0.0441
PGAS1_01000	0.2432	0.2415	0.2512	0.0097	0.0386
PGAS1_01001	0.516	0.4752	0.4915	0.0164	0.0333
PGAS1_01002	0.5173	0.4778	0.4965	0.0187	0.0377
PGAS1_01004	0.2884	0.2739	0.2894	0.0155	0.0536
PGAS1_01005	0.3939	0.3701	0.3886	0.0185	0.0476
PGAS1_01006	0.1335	0.1281	0.1327	0.0046	0.035
PGAS1_01007	0.1031	0.0979	0.1018	0.0039	0.0379
PGAS1_01008	0.0824	0.0784	0.0805	0.0021	0.026
PGAS1_01009	0.2463	0.2441	0.2562	0.0121	0.0473
PGAS1_01010	0.4785	0.4758	0.4967	0.021	0.0422
PGAS1_01011	0.4771	0.476	0.4967	0.0207	0.0416
PGAS1_01012	0.4788	0.4758	0.4967	0.0209	0.0421
PGAS1_01013	0.2276	0.2178	0.2252	0.0074	0.0327
PGAS1_01014	0.2281	0.2182	0.2256	0.0074	0.033
PGAS1_01015	0.4486	0.4307	0.4462	0.0155	0.0348
PGAS1_01017	0.1938	0.184	0.1888	0.0048	0.0254
PGAS1_01018	0.1612	0.1569	0.159	0.0021	0.0131
PGAS1_01019	0.1611	0.1568	0.1589	0.0021	0.0131
PGAS1_01020	0.0182	0.0162	0.0181	0.0019	0.1034
PGAS1_01021	0.215	0.2053	0.2161	0.0108	0.0499
PGAS1_01023	0.4185	0.4295	0.4575	0.028	0.0612
PGAS1_01025	0.4959	0.4841	0.4967	0.0126	0.0255
PGAS1_01026	0.4622	0.4492	0.4652	0.0159	0.0343
PGAS1_01028	0.4783	0.4745	0.4963	0.0218	0.0439
PGAS1_01029	0.4501	0.416	0.439	0.023	0.0524
PGAS1_01030	0.4074	0.3994	0.4122	0.0128	0.0311
PGAS1_01031	0.4887	0.4526	0.4712	0.0186	0.0394
PGAS1_01032	0.0949	0.0936	0.0962	0.0025	0.0262
PGAS1_01033	0.0526	0.0499	0.0512	0.0013	0.0256
PGAS1_01038	0.5676	0.3981	0.4098	0.0118	0.0287
PGAS1_01042	0.2014	0.2012	0.2073	0.0061	0.0294
PGAS1_01043	0.4649	0.442	0.4599	0.0179	0.0388
PGAS1_01045	0.5058	0.4802	0.4973	0.0171	0.0344
PGAS1_01046	0.386	0.3606	0.3797	0.0191	0.0502
PGAS1_01047	0.4238	0.419	0.4394	0.0204	0.0465
PGAS1_01048	0.1712	0.1697	0.1785	0.0089	0.0496
PGAS1_01049	0.1949	0.1906	0.1978	0.0073	0.0367
PGAS1_01052	0.0293	0.0281	0.0289	0.0008	0.027
PGAS1_01059	0.3801	0.3909	0.4109	0.02	0.0487
PGAS1_01060	0.4518	0.426	0.459	0.033	0.0719
PGAS1_01061	0.044	0.0423	0.0431	0.0008	0.0192
PGAS1_01062	0.4494	0.4198	0.4305	0.0108	0.0251
PGAS1_01063	0.4173	0.4063	0.4166	0.0104	0.0249
PGAS1_01067	0.3847	0.3723	0.3924	0.0201	0.0511
PGAS1_01068	0.3827	0.3727	0.3929	0.0202	0.0515
PGAS1_01069	0.3721	0.3651	0.3868	0.0217	0.0562
PGAS1_01070	0.333	0.3486	0.3691	0.0205	0.0555
PGAS1_01073	0.4759	0.4647	0.4867	0.0221	0.0453
PGAS1_01074	0.3839	0.3739	0.394	0.0201	0.051
PGAS1_01075	0.333	0.3309	0.3402	0.0093	0.0272
PGAS1_01076	0.4794	0.4638	0.4907	0.0268	0.0547
PGAS1_01078	0.4568	0.4423	0.4574	0.0151	0.0329
PGAS1_01079	0.1561	0.1537	0.1606	0.0069	0.0428
PGAS1_01080	0.3472	0.3248	0.3343	0.0095	0.0284
PGAS1_01081	0.4696	0.4596	0.4945	0.0349	0.0706
PGAS1_01082	0.4632	0.4685	0.4989	0.0304	0.0609
PGAS1_01083	0.3557	0.3697	0.3947	0.025	0.0633
PGAS1_01086	0.1112	0.1099	0.1133	0.0034	0.03
PGAS1_01087	0.276	0.2692	0.2852	0.016	0.056
PGAS1_01089	0.048	0.0485	0.0493	0.0008	0.0165
PGAS1_01090	0.3533	0.3452	0.3534	0.0083	0.0234
PGAS1_01091	0.4912	0.4656	0.4847	0.0192	0.0395
PGAS1_01092	0.493	0.4661	0.4853	0.0191	0.0394
PGAS1_01093	0.4692	0.434	0.4498	0.0159	0.0353
PGAS1_01095	0.4958	0.471	0.4859	0.0149	0.0306
PGAS1_01096	0.0791	0.0736	0.0773	0.0037	0.0479
PGAS1_01099	0.5022	0.4737	0.4917	0.018	0.0366
PGAS1_01100	0.4965	0.4714	0.486	0.0146	0.03
PGAS1_01101	0.5276	0.4746	0.4951	0.0206	0.0415
PGAS1_01102	0.5246	0.4742	0.4949	0.0208	0.042
PGAS1_01112	0.2908	0.2758	0.2878	0.012	0.0416
PGAS1_01113	0.107	0.1006	0.1055	0.005	0.0472
PGAS1_01114	0.4061	0.4152	0.4341	0.0189	0.0436
PGAS1_01115	0.1692	0.1717	0.1773	0.0055	0.0312
PGAS1_01116	0.1872	0.1821	0.1892	0.0071	0.0375
PGAS1_01117	0.0823	0.077	0.079	0.0019	0.0245
PGAS1_01118	0.4461	0.4272	0.4532	0.0261	0.0575
PGAS1_01119	0.4704	0.4731	0.4883	0.0152	0.0311
PGAS1_01120	0.472	0.4728	0.488	0.0152	0.0312
PGAS1_01121	0.4503	0.4377	0.4535	0.0158	0.0349
PGAS1_01122	0.4097	0.4639	0.4853	0.0214	0.0441
PGAS1_01123	0.065	0.0625	0.0651	0.0026	0.0399
PGAS1_01125	0.2715	0.257	0.2643	0.0072	0.0273
PGAS1_01126	0.5054	0.4881	0.5001	0.012	0.0239
PGAS1_01127	0.4276	0.4433	0.4548	0.0116	0.0254
PGAS1_01133	0.4825	0.4567	0.4738	0.0171	0.0361
PGAS1_01134	0.4831	0.4767	0.4875	0.0108	0.0222
PGAS1_01138	0.1708	0.1563	0.1634	0.0072	0.0439
PGAS1_01140	0.4524	0.4242	0.4443	0.0202	0.0454
PGAS1_01142	0.3513	0.3351	0.3451	0.0099	0.0288
PGAS1_01143	0.3665	0.347	0.3578	0.0108	0.0301
PGAS1_01144	0.4149	0.4087	0.4278	0.0191	0.0447
PGAS1_01147	0.6435	0.4801	0.4914	0.0113	0.0229
PGAS1_01148	0.4762	0.4624	0.4835	0.0211	0.0437
PGAS1_01151	0.4521	0.4409	0.4554	0.0144	0.0317
PGAS1_01152	0.2482	0.2416	0.2524	0.0109	0.043
PGAS1_01153	0.5139	0.4736	0.4984	0.0248	0.0497
PGAS1_01155	0.2963	0.2546	0.2615	0.007	0.0267
PGAS1_01160	0.0311	0.0298	0.0306	0.0008	0.027
PGAS1_01162	0.1868	0.1788	0.1853	0.0064	0.0347
PGAS1_01164	0.5267	0.4502	0.4793	0.0292	0.0609
PGAS1_01165	0.3787	0.355	0.3669	0.0119	0.0324
PGAS1_01166	0.1615	0.1589	0.1629	0.004	0.0243
PGAS1_01168	0.3308	0.3215	0.3295	0.0079	0.0241
PGAS1_01169	0.3929	0.3496	0.3612	0.0116	0.0322
PGAS1_01172	0.5183	0.4771	0.5	0.0229	0.0458
PGAS1_01173	0.2495	0.2333	0.2442	0.0109	0.0446
PGAS1_01176	0.4781	0.4402	0.4599	0.0197	0.0429
PGAS1_01177	0.4949	0.47	0.4957	0.0258	0.052
PGAS1_01179	0.0978	0.0937	0.0958	0.0021	0.0221
PGAS1_01180	0.5133	0.4741	0.4976	0.0235	0.0472
PGAS1_01181	0.4966	0.4638	0.4915	0.0277	0.0564
PGAS1_01182	0.3829	0.3685	0.3804	0.0119	0.0312
PGAS1_01183	0.126	0.1181	0.1225	0.0044	0.0363
PGAS1_01184	0.2488	0.2352	0.2464	0.0112	0.0455
PGAS1_01185	0.5026	0.455	0.4893	0.0343	0.0701
PGAS1_01186	0.4509	0.4438	0.4716	0.0278	0.059
PGAS1_01187	0.4655	0.4412	0.4582	0.017	0.0372
PGAS1_01188	0.4894	0.4729	0.4932	0.0203	0.0411
PGAS1_01189	0.069	0.0718	0.0732	0.0014	0.0198
PGAS1_01190	0.2718	0.2689	0.2788	0.0099	0.0354
PGAS1_01192	0.4961	0.4794	0.4915	0.0122	0.0248
PGAS1_01193	0.4962	0.4807	0.4908	0.0101	0.0206
PGAS1_01195	0.2206	0.2085	0.2185	0.01	0.0458
PGAS1_01196	0.1177	0.1141	0.1181	0.004	0.0341
PGAS1_01197	0.3777	0.3591	0.3735	0.0144	0.0385
PGAS1_01198	0.1906	0.184	0.1883	0.0043	0.0229
PGAS1_01199	0.3775	0.3592	0.3742	0.015	0.0402
PGAS1_01200	0.2774	0.2799	0.2866	0.0067	0.0235
PGAS1_01201	0.5076	0.4683	0.4817	0.0134	0.0278
PGAS1_01202	0.2777	0.2779	0.2851	0.0071	0.0251
PGAS1_01204	0.1945	0.1825	0.1941	0.0116	0.0599
PGAS1_01205	0.5446	0.4771	0.4999	0.0227	0.0455
PGAS1_01207	0.362	0.3422	0.3626	0.0204	0.0564
PGAS1_01208	0.4871	0.4667	0.4921	0.0254	0.0515
PGAS1_01210	0.4123	0.4143	0.435	0.0207	0.0475
PGAS1_01211	0.2703	0.2503	0.2654	0.0151	0.057
PGAS1_01220	0.3462	0.3684	0.3842	0.0158	0.0412
PGAS1_01222	0.0158	0.0156	0.0157	0.0001	0.0055
PGAS1_01223	0.149	0.1405	0.1445	0.004	0.0276
PGAS1_01224	0.1008	0.0974	0.1009	0.0035	0.0348
PGAS1_01225	0.1075	0.1024	0.1053	0.0029	0.0273
PGAS1_01226	0.253	0.2501	0.2614	0.0112	0.043
PGAS1_01227	0.3142	0.3317	0.3501	0.0184	0.0525
PGAS1_01228	0.3354	0.3205	0.34	0.0195	0.0573
PGAS1_01229	0.0863	0.085	0.0872	0.0022	0.0254
PGAS1_01232	0.4164	0.3544	0.3588	0.0043	0.0121
PGAS1_01240	0.4654	0.4722	0.5002	0.028	0.0559
PGAS1_01241	0.1033	0.1053	0.1086	0.0033	0.0308
PGAS1_01242	0.4206	0.4029	0.4173	0.0144	0.0346
PGAS1_01243	0.4596	0.4459	0.4641	0.0183	0.0394
PGAS1_01247	0.1248	0.1155	0.1171	0.0016	0.0136
PGAS1_01248	0.4927	0.4741	0.4969	0.0228	0.0458
PGAS1_01249	0.493	0.4601	0.4772	0.0171	0.0359
PGAS1_01257	0.047	0.0438	0.0459	0.0021	0.0465
PGAS1_01264	0.2773	0.2679	0.2761	0.0082	0.0297
PGAS1_01267	0.4171	0.4164	0.4378	0.0214	0.0489
PGAS1_01268	0.4504	0.4264	0.4363	0.0099	0.0226
PGAS1_01269	0.4648	0.4717	0.4942	0.0225	0.0456
PGAS1_01270	0.4587	0.4544	0.4692	0.0148	0.0315
PGAS1_01280	0.4014	0.396	0.4157	0.0197	0.0474
PGAS1_01283	0.4633	0.4331	0.4537	0.0206	0.0454
PGAS1_01286	0.3833	0.3725	0.3965	0.024	0.0606
PGAS1_01287	0.3634	0.3469	0.3599	0.0131	0.0363
PGAS1_01293	0.2863	0.2853	0.2961	0.0108	0.0366
PGAS1_01295	0.4728	0.4316	0.4523	0.0207	0.0457
PGAS1_01296	0.2792	0.2678	0.2791	0.0113	0.0405
PGAS1_01302	0.0574	0.054	0.0568	0.0028	0.0496
PGAS1_01304	0.3096	0.294	0.3133	0.0193	0.0616
PGAS1_01305	0.3096	0.2936	0.3141	0.0205	0.0652
PGAS1_01311	0.2033	0.1967	0.2069	0.0101	0.0491
PGAS1_01312	0.21	0.2042	0.2155	0.0113	0.0526
PGAS1_01313	0.2487	0.2421	0.2557	0.0136	0.0533
PGAS1_01314	0.5121	0.4148	0.4305	0.0157	0.0364
PGAS1_01317	0.007	0.0067	0.007	0.0003	0.047
PGAS1_01319	0.4361	0.4216	0.4476	0.026	0.058
PGAS1_01320	0.2002	0.2004	0.2091	0.0088	0.0419
PGAS1_01327	0.3638	0.367	0.3782	0.0111	0.0295
PGAS1_01328	0.1539	0.1489	0.1523	0.0034	0.022
PGAS1_01329	0.3207	0.3107	0.3287	0.018	0.0547
PGAS1_01331	0.3738	0.3716	0.3867	0.0152	0.0392
PGAS1_01332	0.14	0.1358	0.1446	0.0088	0.061
PGAS1_01335	0.0379	0.0357	0.0372	0.0015	0.0401
PGAS1_01340	0.4629	0.4385	0.4578	0.0192	0.042
PGAS1_01341	0.0917	0.0904	0.0946	0.0042	0.0448
PGAS1_01342	0.1633	0.1549	0.1592	0.0043	0.0272
PGAS1_01343	0.4889	0.4588	0.4818	0.023	0.0478
PGAS1_01346	0.2225	0.2152	0.229	0.0138	0.0603
PGAS1_01349	0.4313	0.4341	0.4643	0.0302	0.0649
PGAS1_01350	0.5035	0.4859	0.5	0.0141	0.0282
PGAS1_01351	0.4089	0.3906	0.4125	0.0219	0.0531
PGAS1_01352	0.0169	0.0155	0.0168	0.0013	0.0795
PGAS1_01354	0.2828	0.2688	0.2854	0.0166	0.0581
PGAS1_01355	0.0947	0.0889	0.0915	0.0025	0.0275
PGAS1_01356	0.4948	0.4842	0.4984	0.0142	0.0286
PGAS1_01357	0.4273	0.3864	0.3977	0.0113	0.0285
PGAS1_01359	0.2849	0.2752	0.2919	0.0167	0.0574
PGAS1_01361	0.3842	0.3596	0.3688	0.0092	0.025
PGAS1_01362	0.4139	0.3687	0.383	0.0143	0.0373
PGAS1_01363	0.3815	0.3784	0.3882	0.0098	0.0252
PGAS1_01364	0.2581	0.2343	0.245	0.0106	0.0434
PGAS1_01365	0.1751	0.1737	0.1809	0.0072	0.0397
PGAS1_01368	0.4454	0.4036	0.4193	0.0157	0.0375
PGAS1_01369	0.2098	0.212	0.2208	0.0088	0.0398
PGAS1_01372	0.0139	0.0139	0.015	0.0011	0.0754
PGAS1_01376	0.4088	0.3867	0.4035	0.0169	0.0418
PGAS1_01377	0.0562	0.0541	0.0579	0.0039	0.0665
PGAS1_01378	0.219	0.2047	0.2156	0.0109	0.0505
PGAS1_01379	0.4961	0.4781	0.4973	0.0193	0.0388
PGAS1_01380	0.3943	0.3784	0.3976	0.0192	0.0483
PGAS1_01385	0.3867	0.382	0.3988	0.0168	0.0421
PGAS1_01388	0.1957	0.1803	0.189	0.0087	0.0462
PGAS1_01389	0.3617	0.3549	0.3701	0.0152	0.0411
PGAS1_01391	0.4139	0.4242	0.4435	0.0192	0.0434
PGAS1_01392	0.3321	0.3108	0.3261	0.0153	0.047
PGAS1_01393	0.2681	0.2529	0.2686	0.0157	0.0584
PGAS1_01394	0.3735	0.3523	0.3646	0.0123	0.0337
PGAS1_01395	0.1956	0.1916	0.1991	0.0076	0.038
PGAS1_01396	0.2234	0.2164	0.2194	0.003	0.0137
PGAS1_01403	0.0609	0.0564	0.0591	0.0027	0.0461
PGAS1_01405	0.1784	0.1827	0.1925	0.0098	0.051
PGAS1_01406	0.0432	0.0412	0.0436	0.0024	0.0551
PGAS1_01408	0.2312	0.2237	0.2376	0.0139	0.0587
PGAS1_01409	0.1959	0.1883	0.1987	0.0104	0.0526
PGAS1_01411	0.4664	0.4699	0.4951	0.0252	0.0509
PGAS1_01418	0.3709	0.3785	0.4027	0.0242	0.0601
PGAS1_01424	0.025	0.0233	0.026	0.0027	0.1046
PGAS1_01427	0.3467	0.3808	0.4081	0.0273	0.0669
PGAS1_01431	0.3239	0.2874	0.3054	0.018	0.0588
PGAS1_01432	0.1771	0.1729	0.1793	0.0064	0.0356
PGAS1_01441	0.1489	0.1384	0.1507	0.0123	0.0814
PGAS1_01443	0.1443	0.1281	0.1339	0.0058	0.0434
PGAS1_01444	0.2409	0.2265	0.2412	0.0147	0.0609
PGAS1_01446	0.2601	0.2575	0.274	0.0165	0.0601
PGAS1_01456	0.4223	0.3951	0.413	0.0179	0.0434
PGAS1_01457	0.4221	0.3947	0.4124	0.0176	0.0428
PGAS1_01459	0.4226	0.3951	0.4126	0.0175	0.0424
PGAS1_01460	0.4448	0.4217	0.4401	0.0184	0.0418
PGAS1_01462	0.274	0.268	0.28	0.012	0.0428
PGAS1_01464	0.3782	0.3515	0.3645	0.013	0.0357
PGAS1_01467	0.3435	0.3341	0.3537	0.0197	0.0556
PGAS1_01468	0.4716	0.4794	0.4968	0.0174	0.0351
PGAS1_01469	0.5113	0.4839	0.4997	0.0158	0.0317
PGAS1_01470	0.4959	0.4683	0.4917	0.0234	0.0476
PGAS1_01471	0.256	0.2429	0.2548	0.0119	0.0466
PGAS1_01472	0.2547	0.2454	0.2539	0.0085	0.0336
PGAS1_01473	0.4711	0.477	0.4983	0.0213	0.0427
PGAS1_01479	0.4244	0.3902	0.4115	0.0213	0.0517
PGAS1_01480	0.4789	0.4625	0.4936	0.0312	0.0631
PGAS1_01482	0.4776	0.462	0.494	0.032	0.0649
PGAS1_01487	0.2122	0.2104	0.2197	0.0093	0.0422
PGAS1_01488	0.3322	0.2948	0.3078	0.013	0.0423
PGAS1_01489	0.3831	0.3582	0.3749	0.0167	0.0446
PGAS1_01492	0.2209	0.209	0.2152	0.0062	0.0288
PGAS1_01495	0.3884	0.3959	0.4164	0.0205	0.0493
PGAS1_01496	0.4761	0.4743	0.4918	0.0176	0.0358
PGAS1_01500	0.3857	0.3652	0.3757	0.0105	0.0279
PGAS1_01503	0.3658	0.3613	0.3744	0.0132	0.0351
PGAS1_01504	0.1993	0.1821	0.1916	0.0096	0.0499
PGAS1_01511	0.266	0.2633	0.2797	0.0163	0.0584
PGAS1_01514	0.2782	0.2774	0.2943	0.0169	0.0574
PGAS1_01515	0.2594	0.2468	0.2562	0.0094	0.0368
PGAS1_01520	0.1721	0.1562	0.1606	0.0044	0.0275
PGAS1_01521	0.2323	0.2168	0.2213	0.0044	0.02
PGAS1_01523	0.4608	0.4474	0.4713	0.024	0.0508
PGAS1_01524	0.3404	0.3231	0.3438	0.0207	0.0602
PGAS1_01525	0.4321	0.4021	0.4214	0.0192	0.0457
PGAS1_01526	0.3046	0.2977	0.3091	0.0114	0.0369
PGAS1_01527	0.2227	0.2121	0.2221	0.0101	0.0453
PGAS1_01528	0.2506	0.2267	0.2317	0.005	0.0215
PGAS1_01529	0.2507	0.2266	0.2317	0.005	0.0217
PGAS1_01530	0.4027	0.3981	0.4134	0.0153	0.0369
PGAS1_01531	0.1746	0.1626	0.1666	0.004	0.024
PGAS1_01534	0.4808	0.4652	0.4889	0.0237	0.0485
PGAS1_01535	0.2426	0.2261	0.2355	0.0094	0.0401
PGAS1_01536	0.1427	0.1356	0.1444	0.0088	0.0612
PGAS1_01537	0.1871	0.1782	0.1849	0.0067	0.0362
PGAS1_01538	0.2424	0.2257	0.2354	0.0097	0.0411
PGAS1_01539	0.5175	0.4899	0.4999	0.0101	0.0201
PGAS1_01540	0.4667	0.4661	0.4849	0.0189	0.039
PGAS1_01541	0.4781	0.4572	0.4783	0.0212	0.0442
PGAS1_01543	0.5181	0.4898	0.4996	0.0099	0.0198
PGAS1_01545	0.1602	0.1517	0.1563	0.0046	0.0293
PGAS1_01548	0.1004	0.0942	0.0994	0.0053	0.053
PGAS1_01549	0.1003	0.0941	0.0993	0.0053	0.0529
PGAS1_01550	0.2602	0.2418	0.2489	0.0071	0.0285
PGAS1_01551	0.072	0.0664	0.0694	0.0031	0.0441
PGAS1_01553	0.4689	0.4263	0.4393	0.013	0.0296
PGAS1_01555	0.4728	0.4611	0.4815	0.0204	0.0424
PGAS1_01558	0.0952	0.0904	0.0944	0.004	0.0423
PGAS1_01559	0.1582	0.1437	0.1493	0.0055	0.0371
PGAS1_01565	0.4684	0.4754	0.4882	0.0128	0.0262
PGAS1_01566	0.0146	0.016	0.0171	0.0011	0.0622
PGAS1_01568	0.0134	0.0132	0.0133	0.0001	0.0083
PGAS1_01569	0.2847	0.2821	0.2948	0.0127	0.043
PGAS1_01570	0.4494	0.4289	0.4443	0.0154	0.0347
PGAS1_01571	0.2818	0.2708	0.2848	0.014	0.0492
PGAS1_01572	0.1754	0.1627	0.1743	0.0116	0.0664
PGAS1_01578	0.2233	0.205	0.2117	0.0067	0.0318
PGAS1_01581	0.47	0.4687	0.5001	0.0314	0.0628
PGAS1_01582	0.3008	0.2998	0.3105	0.0106	0.0343
PGAS1_01583	0.2078	0.1909	0.2003	0.0094	0.0469
PGAS1_01584	0.5029	0.4819	0.497	0.0151	0.0305
PGAS1_01588	0.2479	0.2299	0.2449	0.015	0.0611
PGAS1_01590	0.164	0.1617	0.173	0.0113	0.0654
PGAS1_01591	0.2484	0.241	0.2553	0.0143	0.0562
PGAS1_01592	0.3731	0.3784	0.3895	0.0111	0.0286
PGAS1_01594	0.469	0.4406	0.4578	0.0172	0.0376
PGAS1_01598	0.0452	0.0425	0.0442	0.0017	0.0381
PGAS1_01608	0.3781	0.3534	0.3705	0.0171	0.0461
PGAS1_01611	0.1956	0.1866	0.1969	0.0102	0.052
PGAS1_01617	0.0979	0.0872	0.1011	0.0139	0.1374
PGAS1_01619	0.2044	0.1904	0.2006	0.0102	0.0509
PGAS1_01625	0.46	0.4208	0.4443	0.0235	0.0529
PGAS1_01626	0.4582	0.4387	0.4554	0.0167	0.0367
PGAS1_01632	0.184	0.171	0.1767	0.0057	0.0321
PGAS1_01635	0.2412	0.232	0.2437	0.0117	0.0479
PGAS1_01636	0.4636	0.4047	0.427	0.0223	0.0523
PGAS1_01637	0.4626	0.4157	0.4378	0.0221	0.0505
PGAS1_01638	0.3406	0.3445	0.3608	0.0163	0.0453
PGAS1_01641	0.1739	0.1784	0.186	0.0076	0.041
PGAS1_01643	0.4842	0.4786	0.4963	0.0177	0.0357
PGAS1_01644	0.4798	0.457	0.4773	0.0203	0.0426
PGAS1_01646	0.4929	0.4732	0.4935	0.0203	0.0411
PGAS1_01647	0.094	0.0881	0.0915	0.0034	0.0372
PGAS1_01648	0.1106	0.1067	0.1111	0.0044	0.0396
PGAS1_01652	0.4715	0.4615	0.493	0.0315	0.0638
PGAS1_01653	0.4971	0.4681	0.4897	0.0216	0.0441
PGAS1_01654	0.4429	0.4308	0.4637	0.0328	0.0708
PGAS1_01655	0.4783	0.4588	0.4877	0.0289	0.0592
PGAS1_01656	0.4615	0.4551	0.4844	0.0293	0.0604
PGAS1_01657	0.344	0.3212	0.3415	0.0203	0.0595
PGAS1_01658	0.0286	0.0286	0.0306	0.002	0.0648
PGAS1_01663	0.4961	0.4734	0.4996	0.0262	0.0525
PGAS1_01664	0.4662	0.4605	0.4749	0.0144	0.0303
PGAS1_01665	0.4913	0.4766	0.4992	0.0226	0.0453
PGAS1_01670	0.412	0.3908	0.407	0.0162	0.0399
PGAS1_01672	0.3522	0.3352	0.3528	0.0176	0.05
PGAS1_01676	0.2265	0.2178	0.2277	0.0099	0.0435
PGAS1_01677	0.1995	0.1948	0.2047	0.0099	0.0485
PGAS1_01680	0.4017	0.3795	0.4075	0.0279	0.0685
PGAS1_01682	0.2891	0.2781	0.2828	0.0048	0.0169
PGAS1_01683	0.3594	0.3353	0.3574	0.0222	0.062
PGAS1_01684	0.2728	0.2508	0.2659	0.0151	0.0569
PGAS1_01690	0.0354	0.0353	0.0359	0.0007	0.0181
PGAS1_01692	0.4171	0.4053	0.4295	0.0242	0.0564
PGAS1_01694	0.0625	0.059	0.0642	0.0051	0.0802
PGAS1_01696	0.1074	0.1056	0.1075	0.0019	0.0181
PGAS1_01698	0.487	0.4581	0.4733	0.0152	0.0322
PGAS1_01699	0.2259	0.2126	0.2163	0.0037	0.0169
PGAS1_01700	0.2755	0.2709	0.2887	0.0178	0.0617
PGAS1_01702	0.188	0.1792	0.183	0.0038	0.0209
PGAS1_01703	0.2359	0.2231	0.2359	0.0128	0.0543
PGAS1_01704	0.4989	0.4684	0.4978	0.0294	0.0591
PGAS1_01712	0.2027	0.1969	0.2036	0.0067	0.0331
PGAS1_01713	0.3618	0.3454	0.3596	0.0143	0.0397
PGAS1_01716	0.5155	0.4773	0.4905	0.0132	0.027
PGAS1_01726	0.2176	0.2038	0.2177	0.0138	0.0634
PGAS1_01727	0.3694	0.377	0.3875	0.0105	0.0271
PGAS1_01728	0.0984	0.1017	0.1059	0.0042	0.0401
PGAS1_01729	0.4608	0.4427	0.4501	0.0075	0.0166
PGAS1_01730	0.147	0.1369	0.1436	0.0067	0.0469
PGAS1_01733	0.4673	0.4704	0.4947	0.0242	0.049
PGAS1_01736	0.4667	0.4749	0.4995	0.0246	0.0492
PGAS1_01737	0.4033	0.4125	0.4335	0.021	0.0484
PGAS1_01739	0.1534	0.1555	0.1619	0.0064	0.0394
PGAS1_01741	0.1109	0.1068	0.1084	0.0016	0.0147
PGAS1_01742	0.4899	0.4856	0.4984	0.0129	0.0258
PGAS1_01743	0.51	0.4733	0.4926	0.0194	0.0393
PGAS1_01744	0.4015	0.3722	0.3824	0.0102	0.0266
PGAS1_01747	0.4905	0.4576	0.476	0.0184	0.0386
PGAS1_01748	0.3009	0.311	0.3187	0.0077	0.0242
PGAS1_01749	0.4855	0.4816	0.4949	0.0133	0.0269
PGAS1_01750	0.4494	0.4386	0.4451	0.0065	0.0146
PGAS1_01752	0.3177	0.4384	0.484	0.0455	0.094
PGAS1_01753	0.0928	0.0893	0.0937	0.0044	0.0468
PGAS1_01754	0.3309	0.3369	0.3516	0.0146	0.0416
PGAS1_01755	0.4165	0.4096	0.4308	0.0212	0.0493
PGAS1_01756	0.332	0.3117	0.3306	0.0189	0.0572
PGAS1_01757	0.4711	0.4693	0.4811	0.0118	0.0246
PGAS1_01761	0.0065	0.0062	0.0065	0.0002	0.0366
PGAS1_01762	0.3155	0.3112	0.322	0.0108	0.0334
PGAS1_01763	0.3142	0.2967	0.3113	0.0145	0.0467
PGAS1_01766	0.0106	0.0106	0.0105	0	-0.0014
PGAS1_01768	0.4624	0.4723	0.498	0.0257	0.0517
PGAS1_01771	0.2085	0.205	0.2159	0.011	0.0508
PGAS1_01777	0.2705	0.2687	0.291	0.0223	0.0767
PGAS1_01778	0.3804	0.3684	0.3824	0.014	0.0367
PGAS1_01782	0.4533	0.4627	0.4854	0.0227	0.0468
PGAS1_01785	0.4127	0.3827	0.3992	0.0165	0.0413
PGAS1_01789	0.4757	0.4376	0.4602	0.0226	0.0492
PGAS1_01790	0.2101	0.2101	0.2153	0.0052	0.0242
PGAS1_01791	0.0171	0.0177	0.0212	0.0035	0.1642
PGAS1_01792	0.2383	0.2281	0.24	0.0119	0.0496
PGAS1_01793	0.3784	0.3965	0.4221	0.0255	0.0605
PGAS1_01798	0.1284	0.1175	0.1202	0.0027	0.0227
PGAS1_01805	0.3083	0.2906	0.2999	0.0092	0.0308
PGAS1_01807	0.4035	0.3657	0.3793	0.0136	0.0359
PGAS1_01810	0.0164	0.0159	0.0175	0.0016	0.0906
PGAS1_01811	0.4285	0.4123	0.4306	0.0183	0.0425
PGAS1_01813	0.3664	0.3589	0.3757	0.0168	0.0448
PGAS1_01815	0.2241	0.2207	0.2362	0.0155	0.0654
PGAS1_01819	0.3969	0.3726	0.3839	0.0114	0.0296
PGAS1_01820	0.3429	0.3455	0.3586	0.0131	0.0366
PGAS1_01823	0.4444	0.424	0.4416	0.0176	0.0398
PGAS1_01825	0.0796	0.0775	0.0797	0.0022	0.0278
PGAS1_01826	0.2585	0.2591	0.2699	0.0109	0.0402
PGAS1_01830	0.0754	0.0733	0.0772	0.004	0.0513
PGAS1_01831	0.2652	0.2536	0.2607	0.0071	0.0271
PGAS1_01835	0.0122	0.0118	0.0122	0.0003	0.0274
PGAS1_01840	0.4096	0.3924	0.412	0.0196	0.0476
PGAS1_01841	0.3302	0.3203	0.3318	0.0115	0.0345
PGAS1_01844	0.3905	0.3649	0.3814	0.0165	0.0432
PGAS1_01845	0.2609	0.2642	0.2732	0.009	0.033
PGAS1_01846	0.0203	0.0203	0.0216	0.0013	0.0584
PGAS1_01847	0.1799	0.1786	0.1868	0.0082	0.0437
PGAS1_01848	0.1747	0.1708	0.1812	0.0104	0.0574
PGAS1_01849	0.465	0.4668	0.4811	0.0143	0.0297
PGAS1_01850	0.4759	0.4661	0.4811	0.015	0.0311
PGAS1_01852	0.4905	0.4771	0.4979	0.0208	0.0418
PGAS1_01854	0.4828	0.4575	0.4828	0.0253	0.0524
PGAS1_01856	0.3257	0.3179	0.336	0.0181	0.054
PGAS1_01857	0.1406	0.132	0.1395	0.0075	0.0535
PGAS1_01860	0.0676	0.0689	0.0701	0.0012	0.0178
PGAS1_01862	0.1236	0.1175	0.1257	0.0082	0.0649
PGAS1_01868	0.4328	0.4335	0.4837	0.0502	0.1038
PGAS1_01869	0.2966	0.3045	0.3223	0.0178	0.0552
PGAS1_01870	0.3279	0.3034	0.3209	0.0176	0.0547
PGAS1_01871	0.2341	0.2187	0.2263	0.0077	0.0339
PGAS1_01873	0.2278	0.2198	0.2277	0.0079	0.0348
PGAS1_01877	0.2226	0.2339	0.2393	0.0054	0.0226
PGAS1_01881	0.0955	0.0919	0.0977	0.0058	0.0594
PGAS1_01884	0.2618	0.2498	0.2595	0.0097	0.0373
PGAS1_01885	0.0955	0.0919	0.0977	0.0058	0.0593
PGAS1_01888	0.3774	0.2933	0.3063	0.013	0.0424
PGAS1_01893	0.0646	0.0642	0.0668	0.0026	0.0386
PGAS1_01894	0.4002	0.3892	0.4195	0.0303	0.0722
PGAS1_01900	0.4862	0.4701	0.4985	0.0283	0.0569
PGAS1_01901	0.478	0.4535	0.4799	0.0264	0.0551
PGAS1_01903	0.1194	0.1234	0.129	0.0056	0.0432
PGAS1_01904	0.4798	0.448	0.4664	0.0184	0.0394
PGAS1_01905	0.1279	0.118	0.123	0.0049	0.0402
PGAS1_01906	0.1924	0.1771	0.1901	0.013	0.0683
PGAS1_01907	0.1804	0.1774	0.1852	0.0078	0.0419
PGAS1_01909	0.0742	0.068	0.0726	0.0046	0.0631
PGAS1_01911	0.3415	0.3171	0.3245	0.0074	0.0229
PGAS1_01912	0.4359	0.3767	0.3906	0.0139	0.0356
PGAS1_01913	0.1955	0.1787	0.1838	0.0051	0.0276
PGAS1_01914	0.1039	0.0939	0.1034	0.0094	0.0913
PGAS1_01915	0.3492	0.3307	0.3499	0.0192	0.0549
PGAS1_01916	0.1958	0.1956	0.2036	0.0081	0.0395
PGAS1_01919	0.4984	0.4691	0.4904	0.0213	0.0434
PGAS1_01920	0.4627	0.4575	0.4792	0.0217	0.0454
PGAS1_01922	0.4975	0.4863	0.5002	0.0139	0.0277
PGAS1_01923	0.4684	0.4737	0.5001	0.0264	0.0527
PGAS1_01932	0.5035	0.4764	0.497	0.0205	0.0413
PGAS1_01933	0.4551	0.4339	0.4508	0.0169	0.0375
PGAS1_01942	0.3668	0.3427	0.3664	0.0236	0.0645
PGAS1_01943	0.4721	0.4709	0.4968	0.0258	0.052
PGAS1_01945	0.3861	0.3917	0.4227	0.0311	0.0735
PGAS1_01946	0.1855	0.1805	0.1877	0.0072	0.0382
PGAS1_01950	0.2189	0.2116	0.2158	0.0042	0.0195
PGAS1_01953	0.2741	0.2615	0.2718	0.0104	0.0381
PGAS1_01955	0.2361	0.2344	0.2443	0.01	0.0407
PGAS1_01958	0.3954	0.4591	0.4917	0.0326	0.0662
PGAS1_01959	0.1089	0.1054	0.1093	0.004	0.0365
PGAS1_01960	0.4866	0.4746	0.4972	0.0226	0.0454
PGAS1_01963	0.3766	0.3667	0.3742	0.0075	0.02
PGAS1_01965	0.1502	0.1479	0.1516	0.0038	0.0249
PGAS1_01966	0.0381	0.0358	0.0374	0.0016	0.0428
PGAS1_01967	0.0158	0.0152	0.0157	0.0005	0.0297
PGAS1_01971	0.2254	0.2106	0.2169	0.0062	0.0288
PGAS1_01972	0.0894	0.0937	0.097	0.0033	0.0342
PGAS1_01977	0.6133	0.42	0.4265	0.0065	0.0152
PGAS1_01979	0.5018	0.4663	0.4941	0.0278	0.0563
PGAS1_01982	0.3837	0.3999	0.4052	0.0053	0.0132
PGAS1_01983	0.4642	0.4323	0.4484	0.0161	0.0359
PGAS1_01984	0.2153	0.2053	0.2114	0.006	0.0285
PGAS1_01985	0.0394	0.04	0.0411	0.001	0.025
PGAS1_01986	0.7186	0.4785	0.49	0.0115	0.0236
PGAS1_01987	0.232	0.2265	0.2354	0.0089	0.0379
PGAS1_01993	0.2002	0.1946	0.2043	0.0096	0.0471
PGAS1_01994	0.4693	0.4441	0.4677	0.0236	0.0504
PGAS1_01996	0.4349	0.4216	0.4368	0.0153	0.0349
PGAS1_01998	0.4	0.3298	0.3348	0.005	0.0149
PGAS1_02000	0.456	0.4453	0.4705	0.0252	0.0536
PGAS1_02003	0.3477	0.309	0.3266	0.0176	0.0538
PGAS1_02004	0.1504	0.1463	0.1517	0.0054	0.0359
PGAS1_02005	0.3559	0.3375	0.3487	0.0112	0.0321
PGAS1_02007	0.5626	0.4842	0.5002	0.016	0.0319
PGAS1_02008	0.1924	0.1851	0.1914	0.0062	0.0326
PGAS1_02010	0.4458	0.4352	0.4506	0.0154	0.0342
PGAS1_02013	0.0722	0.0698	0.0738	0.004	0.0545
PGAS1_02015	0.0448	0.043	0.0438	0.0008	0.0192
PGAS1_02021	0.212	0.2018	0.2087	0.0069	0.0332
PGAS1_02023	0.1504	0.1441	0.1482	0.0041	0.0278
PGAS1_02024	0.2168	0.2017	0.2122	0.0105	0.0495
PGAS1_02032	0.5058	0.4279	0.4456	0.0177	0.0397
PGAS1_02033	0.5385	0.4763	0.4901	0.0137	0.0281
PGAS1_02034	0.2366	0.2686	0.2773	0.0087	0.0314
PGAS1_02035	0.2588	0.2591	0.2656	0.0065	0.0246
PGAS1_02036	0.0764	0.0714	0.0735	0.0021	0.0281
PGAS1_02038	0.253	0.2411	0.2503	0.0092	0.0368
PGAS1_02044	0.3452	0.3279	0.3449	0.017	0.0493
PGAS1_02051	0.4085	0.4637	0.4807	0.017	0.0353
PGAS1_02052	0.3959	0.3952	0.4195	0.0242	0.0578
PGAS1_02053	0.2394	0.2257	0.2333	0.0076	0.0325
PGAS1_02054	0.0131	0.013	0.013	0	0.0025
PGAS1_02055	0.3754	0.3503	0.3639	0.0137	0.0375
PGAS1_02056	0.4748	0.4408	0.4636	0.0228	0.0492
PGAS1_02057	0.501	0.4773	0.5001	0.0229	0.0457
PGAS1_02064	0.1214	0.1188	0.1236	0.0048	0.0386
PGAS1_02066	0.0755	0.0748	0.0774	0.0026	0.0337
PGAS1_02069	0.3387	0.3286	0.3459	0.0173	0.05
PGAS1_02075	0.6961	0.4916	0.5001	0.0085	0.017
PGAS1_02076	0.1414	0.1323	0.139	0.0067	0.0484
PGAS1_02077	0.2829	0.2683	0.2827	0.0144	0.0508
PGAS1_02078	0.3063	0.2849	0.2929	0.008	0.0272
PGAS1_02079	0.4754	0.4731	0.4954	0.0223	0.0451
PGAS1_02083	0.3653	0.3916	0.4003	0.0087	0.0216
PGAS1_02085	0.2988	0.2837	0.2981	0.0144	0.0483
PGAS1_02094	0.4992	0.4731	0.4932	0.0201	0.0407
PGAS1_02095	0.4959	0.4663	0.4945	0.0283	0.0572
PGAS1_02097	0.0074	0.0072	0.0073	0.0002	0.0205
PGAS1_02099	0.0226	0.0199	0.0224	0.0025	0.1096
PGAS1_02106	0.3982	0.3874	0.4316	0.0442	0.1024
PGAS1_02113	0.6374	0.4466	0.4509	0.0043	0.0096
PGAS1_02119	0.0125	0.0123	0.0124	0.0002	0.0131
PGAS1_02122	0.3849	0.3688	0.3779	0.0091	0.0242
PGAS1_02123	0.4951	0.4666	0.4925	0.0258	0.0524
PGAS1_02136	0.0797	0.076	0.0776	0.0015	0.0196
PGAS1_02137	0.417	0.4069	0.4415	0.0345	0.0782
PGAS1_02138	0.0957	0.0925	0.0958	0.0033	0.034
PGAS1_02139	0.4671	0.4618	0.4884	0.0266	0.0544
PGAS1_02140	0.4789	0.446	0.4636	0.0176	0.0379
PGAS1_02141	0.3865	0.3575	0.3747	0.0172	0.046
PGAS1_02144	0.1349	0.1255	0.1298	0.0043	0.0329
PGAS1_02149	0.394	0.3804	0.3952	0.0148	0.0375
PGAS1_02156	0.2366	0.2225	0.2323	0.0098	0.0421
PGAS1_02157	0.3432	0.3213	0.3311	0.0097	0.0294
PGAS1_02166	0.156	0.1529	0.1623	0.0094	0.058
PGAS1_02169	0.256	0.4169	0.4547	0.0377	0.083
PGAS1_02172	0.2136	0.1954	0.2059	0.0105	0.0512
PGAS1_02173	0.4324	0.4204	0.4418	0.0214	0.0484
PGAS1_02176	0.1439	0.1286	0.1336	0.005	0.0376
PGAS1_02187	0.4969	0.4627	0.4898	0.0271	0.0554
PGAS1_02189	0.461	0.4522	0.4803	0.0281	0.0586
PGAS1_02191	0.1132	0.109	0.1137	0.0046	0.0407
PGAS1_02194	0.4892	0.47	0.4888	0.0188	0.0384
PGAS1_02195	0.4563	0.3452	0.3523	0.0071	0.02
PGAS1_02206	0.4979	0.4714	0.4962	0.0248	0.0499
PGAS1_02207	0.4827	0.469	0.492	0.023	0.0468
PGAS1_02208	0.4512	0.4403	0.463	0.0227	0.0489
PGAS1_02209	0.4768	0.4702	0.4966	0.0265	0.0533
PGAS1_02212	0.3489	0.3312	0.3463	0.0151	0.0436
PGAS1_02213	0.3577	0.3384	0.3526	0.0142	0.0403
PGAS1_02216	0.1367	0.1382	0.1419	0.0037	0.0261
PGAS1_02217	0.0864	0.0838	0.0867	0.0029	0.0338
PGAS1_02218	0.3729	0.3413	0.3516	0.0103	0.0293
PGAS1_02219	0.2676	0.2639	0.275	0.0111	0.0402
PGAS1_02220	0.2817	0.2738	0.287	0.0131	0.0457
PGAS1_02224	0.4762	0.4733	0.4918	0.0184	0.0375
PGAS1_02230	0.4884	0.4699	0.4901	0.0202	0.0412
PGAS1_02233	0.4281	0.425	0.4459	0.0208	0.0467
PGAS1_02240	0.2296	0.2247	0.2294	0.0048	0.0209
PGAS1_02242	0.4575	0.4352	0.4705	0.0354	0.0752
PGAS1_02246	0.0655	0.0613	0.0634	0.0021	0.0328
PGAS1_02247	0.1962	0.1881	0.1964	0.0082	0.042
PGAS1_02248	0.4965	0.4737	0.4959	0.0221	0.0446
PGAS1_02250	0.1059	0.1018	0.1049	0.0031	0.0296
PGAS1_02252	0.4603	0.4555	0.4901	0.0346	0.0705
PGAS1_02253	0.1018	0.0994	0.1039	0.0045	0.0433
PGAS1_02255	0.3146	0.3057	0.327	0.0213	0.065
PGAS1_02257	0.4865	0.4592	0.4785	0.0193	0.0402
PGAS1_02259	0.0923	0.0907	0.0944	0.0036	0.0382
PGAS1_02260	0.3611	0.3551	0.3703	0.0152	0.041
PGAS1_02262	0.0866	0.0817	0.0829	0.0011	0.0138
PGAS1_02264	0.0446	0.0453	0.0474	0.0022	0.0459
PGAS1_02265	0.1533	0.1549	0.1659	0.0111	0.0668
PGAS1_02284	0.3366	0.3968	0.4202	0.0233	0.0555
PGAS1_02286	0.4001	0.3954	0.4064	0.011	0.0271
PGAS1_02288	0.1978	0.1942	0.2062	0.012	0.0582
PGAS1_02292	0.2357	0.222	0.2318	0.0098	0.0421
PGAS1_02294	0.3976	0.4774	0.4958	0.0184	0.0371
PGAS1_02295	0.3713	0.3687	0.3887	0.02	0.0515
PGAS1_02301	0.1753	0.1575	0.1611	0.0037	0.0227
PGAS1_02308	0.4068	0.3941	0.4075	0.0135	0.0331
PGAS1_02309	0.2938	0.3005	0.3134	0.0129	0.0411
PGAS1_02311	0.1809	0.1784	0.1854	0.0071	0.038
PGAS1_02312	0.009	0.0085	0.0089	0.0004	0.0443
PGAS1_02313	0.0347	0.0333	0.0342	0.0009	0.0252
PGAS1_02314	0.0375	0.0369	0.0381	0.0012	0.032
PGAS1_02317	0.1729	0.1595	0.1681	0.0085	0.0506
PGAS1_02318	0.3087	0.3147	0.3284	0.0137	0.0416
PGAS1_02321	0.4822	0.4531	0.4827	0.0296	0.0614
PGAS1_02323	0.2093	0.2021	0.2149	0.0128	0.0595
PGAS1_02329	0.2128	0.2103	0.2191	0.0088	0.0403
PGAS1_02331	0.3833	0.3577	0.369	0.0113	0.0306
PGAS1_02337	0.0857	0.0799	0.0845	0.0046	0.0546
PGAS1_02339	0.4517	0.453	0.4715	0.0185	0.0393
PGAS1_02340	0.5034	0.4778	0.4973	0.0195	0.0391
PGAS1_02341	0.0429	0.0408	0.042	0.0012	0.0291
PGAS1_02343	0.3882	0.3647	0.3832	0.0185	0.0482
PGAS1_02344	0.4871	0.4693	0.4968	0.0275	0.0553
PGAS1_02348	0.0114	0.0113	0.0113	0.0001	0.006
PGAS1_02353	0.1514	0.2023	0.21	0.0078	0.0371
PGAS1_02354	0.0058	0.0052	0.0058	0.0006	0.1109
PGAS1_02355	0.1084	0.1532	0.1613	0.0081	0.0504
PGAS1_02356	0.2021	0.1959	0.208	0.0121	0.058
PGAS1_02359	0.0276	0.0258	0.0272	0.0014	0.0525
PGAS1_02360	0.1564	0.153	0.1596	0.0066	0.0415
PGAS1_02361	0.4177	0.4099	0.4402	0.0302	0.0687
PGAS1_02366	0.3858	0.3762	0.3878	0.0117	0.0301
PGAS1_02369	0.2898	0.2779	0.2876	0.0097	0.0337
PGAS1_02372	0.0423	0.0414	0.0426	0.0011	0.0268
PGAS1_02374	0.2788	0.2702	0.286	0.0158	0.0552
PGAS1_02375	0.2606	0.247	0.2603	0.0133	0.0512
PGAS1_02377	0.4261	0.4244	0.4436	0.0192	0.0432
PGAS1_02385	0.4515	0.4405	0.4604	0.02	0.0434
PGAS1_02386	0.3791	0.3585	0.3756	0.0171	0.0456
PGAS1_02390	0.4622	0.4631	0.4793	0.0162	0.0338
PGAS1_02391	0.3834	0.3964	0.4125	0.016	0.0389
PGAS1_02392	0.4949	0.4796	0.5002	0.0206	0.0411
PGAS1_02401	0.3241	0.3041	0.3305	0.0264	0.0799
PGAS1_02402	0.0395	0.0382	0.0387	0.0005	0.0131
PGAS1_02403	0.4816	0.469	0.4999	0.0309	0.0619
PGAS1_02404	0.141	0.1363	0.1423	0.0059	0.0416
PGAS1_02408	0.299	0.3346	0.353	0.0184	0.0522
PGAS1_02409	0.3834	0.3909	0.4122	0.0214	0.0518
PGAS1_02414	0.0242	0.0228	0.0239	0.0012	0.0481
PGAS1_02415	0.5621	0.4078	0.4182	0.0103	0.0247
PGAS1_02416	0.159	0.1455	0.15	0.0045	0.03
PGAS1_02421	0.0738	0.0731	0.0757	0.0025	0.0337
PGAS1_02422	0.2261	0.2076	0.2189	0.0113	0.0517
PGAS1_02423	0.1536	0.149	0.1525	0.0034	0.0226
PGAS1_02429	0.3597	0.3137	0.3207	0.007	0.0217
PGAS1_02430	0.3167	0.3371	0.3471	0.01	0.0288
PGAS1_02434	0.7123	0.4854	0.4969	0.0115	0.0231
PGAS1_02435	0.0194	0.0181	0.0192	0.001	0.0546
PGAS1_02437	0.5051	0.4703	0.4868	0.0164	0.0338
PGAS1_02439	0.3268	0.3268	0.3368	0.01	0.0297
PGAS1_02442	0.3278	0.327	0.3474	0.0204	0.0586
PGAS1_02444	0.3501	0.3533	0.3758	0.0225	0.0598
PGAS1_02445	0.2447	0.239	0.2491	0.0101	0.0406
PGAS1_02446	0.259	0.2549	0.2696	0.0148	0.0547
PGAS1_02448	0.4402	0.4034	0.4179	0.0145	0.0347
PGAS1_02449	0.4405	0.4035	0.418	0.0145	0.0347
PGAS1_02456	0.3848	0.3616	0.3743	0.0127	0.034
PGAS1_02460	0.335	0.3008	0.3117	0.0109	0.035
PGAS1_02463	0.4427	0.4769	0.4999	0.023	0.046
PGAS1_02464	0.3551	0.34	0.355	0.015	0.0423
PGAS1_02465	0.3062	0.2879	0.3049	0.017	0.0559
PGAS1_02466	0.2157	0.2807	0.3027	0.022	0.0726
PGAS1_02467	0.4013	0.3978	0.4208	0.023	0.0546
PGAS1_02468	0.3092	0.2958	0.3072	0.0114	0.037
PGAS1_02469	0.4026	0.3733	0.3881	0.0148	0.0382
PGAS1_02471	0.2474	0.2395	0.2548	0.0153	0.0601
PGAS1_02472	0.3432	0.3111	0.3567	0.0456	0.1279
PGAS1_02473	0.1725	0.1611	0.1679	0.0068	0.0405
PGAS1_02475	0.1005	0.0948	0.0964	0.0017	0.0172
PGAS1_02479	0.4303	0.4502	0.4748	0.0246	0.0519
PGAS1_02480	0.1691	0.1484	0.1548	0.0065	0.0418
PGAS1_02481	0.481	0.4635	0.4803	0.0168	0.035
PGAS1_02484	0.3148	0.2981	0.308	0.0099	0.032
PGAS1_02489	0.0859	0.0847	0.0916	0.007	0.0759
PGAS1_02491	0.3165	0.2965	0.308	0.0116	0.0376
PGAS1_02493	0.3019	0.2868	0.2987	0.0119	0.0398
PGAS1_02495	0.1331	0.1245	0.1292	0.0047	0.0361
PGAS1_02501	0.4613	0.4482	0.4724	0.0241	0.0511
PGAS1_02503	0.2614	0.2518	0.2603	0.0085	0.0327
PGAS1_02506	0.4488	0.4305	0.4559	0.0253	0.0556
PGAS1_02507	0.2701	0.2627	0.2768	0.0142	0.0512
PGAS1_02510	0.1585	0.1539	0.1603	0.0065	0.0403
PGAS1_02511	0.4708	0.4576	0.4817	0.0241	0.0501
PGAS1_02512	0.3523	0.4785	0.4994	0.0209	0.0418
PGAS1_02525	0.1106	0.106	0.113	0.007	0.0621
PGAS1_02528	0.4264	0.4307	0.4562	0.0255	0.0558
PGAS1_02529	0.2402	0.2433	0.2535	0.0102	0.0402
PGAS1_02530	0.3995	0.3764	0.3914	0.015	0.0384
PGAS1_02535	0.4877	0.4799	0.4995	0.0196	0.0392
PGAS1_02537	0.4564	0.474	0.4913	0.0173	0.0352
PGAS1_02541	0.4963	0.4868	0.4977	0.0109	0.0219
PGAS1_02542	0.472	0.46	0.4937	0.0336	0.0681
PGAS1_02543	0.2736	0.2667	0.2767	0.01	0.0361
PGAS1_02544	0.3914	0.3957	0.4104	0.0147	0.0358
PGAS1_02546	0.0712	0.0673	0.0687	0.0014	0.0208
PGAS1_02551	0.3112	0.2892	0.3091	0.0199	0.0642
PGAS1_02552	0.0433	0.0406	0.0435	0.0029	0.0658
PGAS1_02553	0.2651	0.2507	0.2622	0.0115	0.0439
PGAS1_02554	0.159	0.1574	0.1616	0.0043	0.0264
PGAS1_02555	0.1662	0.2219	0.234	0.0121	0.0518
PGAS1_02556	0.0137	0.0182	0.0184	0.0002	0.0123
PGAS1_02561	0.3772	0.3488	0.3679	0.0191	0.052
PGAS1_02564	0.159	0.1498	0.1547	0.0048	0.0313
PGAS1_02567	0.2358	0.2294	0.2348	0.0055	0.0233
PGAS1_02568	0.4761	0.4638	0.4775	0.0137	0.0286
PGAS1_02569	0.1566	0.1471	0.1607	0.0136	0.0845
PGAS1_02571	0.4271	0.4037	0.4226	0.0189	0.0447
PGAS1_02572	0.3574	0.3591	0.3709	0.0118	0.0317
PGAS1_02573	0.5126	0.488	0.5001	0.0121	0.0242
PGAS1_02575	0.2025	0.2049	0.2101	0.0051	0.0245
PGAS1_02578	0.0228	0.0206	0.0225	0.0019	0.0861
PGAS1_02582	0.4112	0.4398	0.4594	0.0196	0.0426
PGAS1_02583	0.1234	0.1162	0.1228	0.0066	0.0538
PGAS1_02587	0.4566	0.4501	0.4736	0.0235	0.0496
PGAS1_02588	0.2278	0.2184	0.2334	0.015	0.0643
PGAS1_02591	0.174	0.1698	0.1777	0.008	0.0449
PGAS1_02592	0.4493	0.4342	0.4559	0.0217	0.0476
PGAS1_02593	0.0619	0.058	0.06	0.0021	0.0345
PGAS1_02605	0.4187	0.4613	0.4826	0.0213	0.0442
PGAS1_02610	0.0401	0.0383	0.0393	0.001	0.0248
PGAS1_02611	0.5732	0.4044	0.4195	0.0151	0.0361
PGAS1_02617	0.2467	0.2298	0.2399	0.0102	0.0424
PGAS1_02624	0.2982	0.2718	0.2925	0.0207	0.0707
PGAS1_02625	0.3052	0.2916	0.3031	0.0115	0.038
PGAS1_02629	0.1192	0.1122	0.1216	0.0094	0.077
PGAS1_02632	0.3001	0.2634	0.2737	0.0103	0.0377
PGAS1_02636	0.3938	0.3973	0.4155	0.0182	0.0438
PGAS1_02645	0.1032	0.1017	0.1046	0.0029	0.0277
PGAS1_02650	0.1764	0.1715	0.1845	0.0131	0.0709
PGAS1_02651	0.0982	0.121	0.1252	0.0042	0.0333
PGAS1_02652	0.5411	0.4625	0.4848	0.0223	0.046
PGAS1_02654	0.3486	0.3402	0.3567	0.0165	0.0462
PGAS1_02655	0.0381	0.0365	0.0374	0.0008	0.0225
PGAS1_02660	0.0499	0.0456	0.0511	0.0055	0.1084
PGAS1_02670	0.1613	0.1662	0.1724	0.0063	0.0363
PGAS1_02671	0.3141	0.3005	0.3097	0.0092	0.0297
PGAS1_02672	0.0542	0.0519	0.0527	0.0009	0.0162
PGAS1_02676	0.4656	0.4421	0.4637	0.0216	0.0466
PGAS1_02679	0.3978	0.4199	0.4417	0.0218	0.0494
PGAS1_02680	0.4005	0.3928	0.408	0.0152	0.0372
PGAS1_02681	0.5128	0.476	0.4984	0.0224	0.045
PGAS1_02688	0.339	0.3268	0.3475	0.0208	0.0597
PGAS1_02689	0.4342	0.4223	0.4417	0.0194	0.044
PGAS1_02690	0.1105	0.1048	0.1088	0.004	0.0369
PGAS1_02703	0.206	0.2027	0.208	0.0053	0.0254
PGAS1_02704	0.1699	0.1682	0.1722	0.004	0.0231
PGAS1_02705	0.0514	0.0477	0.0501	0.0024	0.0484
PGAS1_02708	0.294	0.2858	0.2968	0.0109	0.0368
PGAS1_02709	0.1325	0.1352	0.1389	0.0037	0.0268
PGAS1_02714	0.311	0.4813	0.4998	0.0185	0.037
PGAS1_02716	0.1023	0.0981	0.1047	0.0067	0.0636
PGAS1_02721	0.2554	0.231	0.2371	0.0061	0.0257
PGAS1_02723	0.257	0.2358	0.2451	0.0094	0.0382
PGAS1_02725	0.2692	0.2556	0.2655	0.0099	0.0374
PGAS1_02726	0.454	0.4571	0.4695	0.0125	0.0266
PGAS1_02729	0.0489	0.0459	0.0477	0.0018	0.0374
PGAS1_02734	0.3112	0.3152	0.3339	0.0187	0.056
PGAS1_02735	0.3012	0.2765	0.2932	0.0167	0.0568
PGAS1_02738	0.1865	0.1839	0.1907	0.0068	0.0356
PGAS1_02739	0.2192	0.2101	0.2182	0.0081	0.0371
PGAS1_02740	0.4624	0.4685	0.4948	0.0262	0.053
PGAS1_02743	0.4877	0.4241	0.4409	0.0168	0.0381
PGAS1_02744	0.5157	0.4743	0.494	0.0197	0.0399
PGAS1_02745	0.1157	0.1173	0.1209	0.0036	0.0296
PGAS1_02747	0.3597	0.3605	0.3714	0.011	0.0295
PGAS1_02752	0.4636	0.4408	0.4561	0.0153	0.0336
PGAS1_02753	0.479	0.4612	0.4764	0.0152	0.0319
PGAS1_02760	0.6132	0.474	0.4915	0.0176	0.0357
PGAS1_02761	0.2604	0.2547	0.2681	0.0133	0.0498
PGAS1_02763	0.3111	0.315	0.3286	0.0136	0.0414
PGAS1_02765	0.1781	0.1653	0.1737	0.0083	0.048
PGAS1_02766	0.3389	0.4087	0.4332	0.0244	0.0564
PGAS1_02767	0.5423	0.3888	0.3953	0.0066	0.0166
PGAS1_02777	0.4006	0.3626	0.3856	0.023	0.0595
PGAS1_02785	0.1607	0.1577	0.1694	0.0117	0.0692
PGAS1_02786	0.1325	0.126	0.1334	0.0074	0.0552
PGAS1_02790	0.2617	0.249	0.2614	0.0125	0.0478
PGAS1_02791	0.2136	0.2099	0.2236	0.0137	0.0612
PGAS1_02793	0.2088	0.1968	0.2076	0.0109	0.0523
PGAS1_02794	0.4369	0.425	0.4403	0.0153	0.0348
PGAS1_02795	0.4175	0.4289	0.457	0.0281	0.0615
PGAS1_02796	0.1711	0.1636	0.1713	0.0077	0.0447
PGAS1_02797	0.267	0.2407	0.2539	0.0132	0.052
PGAS1_02798	0.167	0.1649	0.1732	0.0083	0.0479
PGAS1_02799	0.1708	0.1635	0.1711	0.0076	0.0442
PGAS1_02800	0.4751	0.4616	0.4791	0.0174	0.0364
PGAS1_02801	0.0209	0.0213	0.0223	0.001	0.0431
PGAS1_02805	0.0412	0.0389	0.0403	0.0014	0.0345
PGAS1_02811	0.0972	0.0955	0.0988	0.0033	0.0336
PGAS1_02812	0.073	0.0705	0.0746	0.0041	0.0549
PGAS1_02815	0.0589	0.0552	0.0572	0.0019	0.0339
PGAS1_02823	0.6042	0.4739	0.4839	0.01	0.0207
PGAS1_02824	0.4472	0.3717	0.3848	0.013	0.0339
PGAS1_02840	0.596	0.4488	0.4575	0.0087	0.0191
PGAS1_02842	0.4189	0.415	0.4274	0.0124	0.029
PGAS1_02843	0.5042	0.4854	0.4998	0.0144	0.0287
PGAS1_02844	0.1304	0.1251	0.1284	0.0032	0.0251
PGAS1_02845	0.2515	0.2169	0.2239	0.007	0.0313
PGAS1_02848	0.4418	0.441	0.4543	0.0133	0.0293
PGAS1_02851	0.4424	0.4415	0.4545	0.013	0.0286
PGAS1_02856	0.3259	0.3218	0.3401	0.0183	0.0538
PGAS1_02860	0.4982	0.4738	0.4979	0.0241	0.0483
PGAS1_02868	0.4108	0.4039	0.4174	0.0135	0.0322
PGAS1_02869	0.2843	0.2691	0.2809	0.0118	0.042
PGAS1_02872	0.3763	0.3553	0.3786	0.0232	0.0613
PGAS1_02873	0.0075	0.0071	0.0074	0.0004	0.0485
PGAS1_02884	0.375	0.3384	0.3481	0.0097	0.0279
PGAS1_02889	0.0965	0.0895	0.093	0.0034	0.0371
PGAS1_02895	0.313	0.3033	0.3103	0.007	0.0227
PGAS1_02896	0.305	0.287	0.2931	0.0061	0.0208
PGAS1_02897	0.5913	0.4647	0.4813	0.0165	0.0344
PGAS1_02900	0.1276	0.1213	0.1251	0.0038	0.0306
PGAS1_02905	0.4686	0.4524	0.4751	0.0226	0.0476
PGAS1_02911	0.4219	0.4105	0.4306	0.0201	0.0467
PGAS1_02913	0.2881	0.4408	0.4972	0.0565	0.1136
PGAS1_02923	0.1715	0.1627	0.1692	0.0065	0.0384
PGAS1_02926	0.452	0.4087	0.4264	0.0177	0.0414
PGAS1_02927	0.4538	0.4384	0.4603	0.0219	0.0476
PGAS1_02936	0.0611	0.056	0.0593	0.0033	0.0555
PGAS1_02948	0.4883	0.4755	0.4959	0.0204	0.0412
PGAS1_02961	0.2212	0.2433	0.2555	0.0122	0.0478
PGAS1_02976	0.4892	0.449	0.4608	0.0118	0.0256
PGAS1_02977	0.2221	0.2251	0.2372	0.0121	0.0511
PGAS1_02983	0.4241	0.4284	0.4499	0.0215	0.0477
PGAS1_02984	0.0074	0.0073	0.0074	0.0001	0.0171
PGAS1_02987	0.0919	0.09	0.0909	0.0009	0.0098
PGAS1_02988	0.4326	0.4204	0.4501	0.0297	0.0659
PGAS1_02990	0.3519	0.3371	0.3596	0.0226	0.0627
PGAS1_02993	0.086	0.0855	0.0937	0.0083	0.0883
PGAS1_02994	0.0837	0.0822	0.0896	0.0074	0.083
PGAS1_02995	0.3985	0.3926	0.4065	0.0138	0.034
PGAS1_02996	0.4889	0.476	0.4957	0.0196	0.0396
PGAS1_02997	0.408	0.394	0.4089	0.0149	0.0364
PGAS1_02998	0.4108	0.3981	0.4129	0.0148	0.0359
PGAS1_03003	0.2021	0.1972	0.206	0.0088	0.0428
PGAS1_03004	0.4799	0.4751	0.4989	0.0239	0.0479
PGAS1_03007	0.2062	0.2061	0.2151	0.009	0.0417
PGAS1_03009	0.359	0.3568	0.3679	0.0112	0.0303
PGAS1_03015	0.0605	0.0563	0.0587	0.0024	0.0415
PGAS1_03018	0.0862	0.0802	0.0825	0.0024	0.0285
PGAS1_03021	0.1101	0.1026	0.1087	0.006	0.0556
PGAS1_03024	0.3373	0.306	0.3147	0.0086	0.0275
PGAS1_03025	0.3984	0.3852	0.4029	0.0176	0.0437
PGAS1_03027	0.2334	0.2145	0.2245	0.0099	0.0442
PGAS1_03030	0.0882	0.0856	0.0883	0.0027	0.0307
PGAS1_03034	0.4667	0.4532	0.4642	0.0111	0.0238
PGAS1_03036	0.2609	0.2524	0.2641	0.0117	0.0443
PGAS1_03038	0.456	0.4067	0.4257	0.019	0.0446
PGAS1_03044	0.0375	0.0357	0.0381	0.0024	0.0618
PGAS1_03046	0.1838	0.1721	0.1824	0.0103	0.0566
PGAS1_03047	0.1526	0.1446	0.1461	0.0015	0.0101
PGAS1_03049	0.0462	0.0447	0.0452	0.0004	0.0096
PGAS1_03051	0.2623	0.2392	0.2464	0.0072	0.0294
PGAS1_03052	0.3598	0.3054	0.3183	0.0129	0.0404
PGAS1_03053	0.1144	0.1074	0.1105	0.0031	0.0284
PGAS1_03054	0.2197	0.215	0.2282	0.0132	0.0577
PGAS1_03055	0.5016	0.4298	0.4519	0.0221	0.0489
PGAS1_03056	0.5214	0.4748	0.4805	0.0058	0.012
PGAS1_03057	0.1309	0.133	0.1361	0.0031	0.0227
PGAS1_03058	0.1504	0.1472	0.1525	0.0053	0.035
PGAS1_03059	0.4613	0.4556	0.4731	0.0176	0.0371
PGAS1_03060	0.2183	0.2173	0.2292	0.0119	0.0518
PGAS1_03067	0.228	0.2283	0.2337	0.0055	0.0235
PGAS1_03069	0.25	0.2397	0.2505	0.0108	0.043
PGAS1_03070	0.4558	0.4414	0.4571	0.0157	0.0345
PGAS1_03071	0.3993	0.3889	0.4075	0.0186	0.0456
PGAS1_03072	0.4935	0.4829	0.4983	0.0154	0.0308
PGAS1_03075	0.2373	0.2297	0.2385	0.0089	0.0371
PGAS1_03076	0.4802	0.4721	0.4953	0.0232	0.0469
PGAS1_03077	0.4448	0.4226	0.4437	0.0211	0.0476
PGAS1_03078	0.5216	0.4814	0.5001	0.0187	0.0373
PGAS1_03079	0.4431	0.4222	0.4436	0.0214	0.0483
PGAS1_03087	0.4873	0.4705	0.4967	0.0263	0.0529
PGAS1_03088	0.4718	0.4592	0.4808	0.0216	0.0449
PGAS1_03091	0.1847	0.1828	0.1934	0.0106	0.0547
PGAS1_03092	0.219	0.2136	0.2194	0.0058	0.0264
PGAS1_03099	0.0913	0.0881	0.0895	0.0014	0.0162
PGAS1_03101	0.4749	0.4425	0.4779	0.0354	0.074
PGAS1_03102	0.4887	0.4719	0.4964	0.0245	0.0494
PGAS1_03106	0.0521	0.0509	0.0541	0.0032	0.0593
PGAS1_03107	0.0746	0.0695	0.0719	0.0024	0.0335
PGAS1_03113	0.6153	0.4367	0.4475	0.0108	0.024
PGAS1_03115	0.4097	0.3994	0.4227	0.0234	0.0552
PGAS1_03116	0.0708	0.0726	0.0747	0.0021	0.0282
PGAS1_03120	0.3136	0.2999	0.3221	0.0222	0.069
PGAS1_03123	0.3927	0.4021	0.4185	0.0163	0.039
PGAS1_03124	0.4176	0.4101	0.4242	0.0141	0.0333
PGAS1_03125	0.2151	0.2092	0.2183	0.009	0.0413
PGAS1_03126	0.2143	0.2116	0.2148	0.0033	0.0151
PGAS1_03127	0.1174	0.152	0.1614	0.0094	0.0584
PGAS1_03128	0.1838	0.1772	0.1847	0.0075	0.0404
PGAS1_03130	0.2163	0.2071	0.2143	0.0071	0.0333
PGAS1_03143	0.4151	0.3973	0.4125	0.0151	0.0367
PGAS1_03144	0.4025	0.4031	0.421	0.0179	0.0425
PGAS1_03147	0.5123	0.48	0.492	0.012	0.0243
PGAS1_03158	0.4592	0.4626	0.4849	0.0223	0.046
PGAS1_03163	0.2474	0.2462	0.2583	0.0121	0.0469
PGAS1_03165	0.249	0.2475	0.2597	0.0122	0.0468
PGAS1_03172	0.4025	0.3824	0.4026	0.0202	0.0501
PGAS1_03173	0.3689	0.3645	0.3812	0.0167	0.0438
PGAS1_03177	0.3492	0.3391	0.3569	0.0178	0.0498
PGAS1_03178	0.5189	0.4843	0.4992	0.0149	0.0298
PGAS1_03179	0.2939	0.2555	0.2714	0.0159	0.0587
PGAS1_03180	0.1477	0.1342	0.1388	0.0046	0.0334
PGAS1_03182	0.1496	0.1569	0.1644	0.0075	0.0459
PGAS1_03183	0.4951	0.4817	0.4978	0.0161	0.0323
PGAS1_03202	0.4399	0.4386	0.4496	0.011	0.0245
PGAS1_03204	0.1262	0.1177	0.1237	0.006	0.0482
PGAS1_03206	0.3838	0.4256	0.447	0.0214	0.048
PGAS1_03209	0.4906	0.4669	0.4975	0.0305	0.0613
PGAS1_03211	0.5012	0.4682	0.4973	0.0291	0.0585
PGAS1_03214	0.4849	0.4768	0.4961	0.0193	0.0389
PGAS1_03215	0.4709	0.4633	0.4865	0.0232	0.0476
PGAS1_03217	0.1764	0.175	0.1826	0.0076	0.0414
PGAS1_03222	0.4903	0.4813	0.5	0.0187	0.0374
PGAS1_03228	0.3419	0.3384	0.3535	0.0151	0.0428
PGAS1_03229	0.1954	0.1911	0.205	0.0139	0.0678
PGAS1_03230	0.0464	0.0455	0.0466	0.0012	0.0253
PGAS1_03231	0.0477	0.0457	0.0477	0.002	0.0425
PGAS1_03232	0.2385	0.2393	0.253	0.0137	0.0541
PGAS1_03233	0.1616	0.1523	0.1561	0.0039	0.025
PGAS1_03238	0.1781	0.1647	0.1686	0.004	0.0235
PGAS1_03239	0.0824	0.0832	0.0882	0.0051	0.0575
PGAS1_03240	0.0393	0.0388	0.0423	0.0035	0.0826
PGAS1_03242	0.1706	0.1654	0.177	0.0115	0.0652
PGAS1_03248	0.2069	0.202	0.21	0.008	0.0383
PGAS1_03252	0.283	0.2864	0.2968	0.0104	0.0349
PGAS1_03253	0.476	0.4345	0.457	0.0225	0.0493
PGAS1_03254	0.1869	0.1659	0.1735	0.0076	0.0439
PGAS1_03256	0.4284	0.4129	0.4313	0.0184	0.0426
PGAS1_03257	0.1432	0.1375	0.1432	0.0058	0.0402
PGAS1_03258	0.4276	0.4128	0.4313	0.0186	0.043
PGAS1_03259	0.1584	0.1584	0.1634	0.005	0.0306
PGAS1_03263	0.4223	0.3891	0.4061	0.017	0.0418
PGAS1_03265	0.359	0.3444	0.3549	0.0105	0.0295
PGAS1_03267	0.1974	0.2004	0.2096	0.0092	0.0439
PGAS1_03268	0.2074	0.2041	0.2094	0.0054	0.0257
PGAS1_03270	0.3818	0.3708	0.3985	0.0277	0.0695
PGAS1_03272	0.2977	0.2851	0.3075	0.0224	0.0729
PGAS1_03281	0.5003	0.4829	0.4992	0.0162	0.0325
PGAS1_03284	0.1361	0.1363	0.141	0.0047	0.0336
PGAS1_03286	0.3701	0.3652	0.3835	0.0183	0.0477
PGAS1_03287	0.3708	0.3657	0.3838	0.0181	0.0472
PGAS1_03288	0.3913	0.3835	0.4014	0.0179	0.0446
PGAS1_03290	0.1993	0.2158	0.2266	0.0108	0.0477
PGAS1_03296	0.2784	0.2331	0.2397	0.0066	0.0277
PGAS1_03301	0.4442	0.4304	0.4552	0.0249	0.0546
PGAS1_03303	0.1192	0.1118	0.1186	0.0068	0.0576
PGAS1_03304	0.1751	0.1595	0.1653	0.0058	0.0349
PGAS1_03306	0.1605	0.1593	0.1705	0.0111	0.0654
PGAS1_03307	0.4889	0.4757	0.4961	0.0204	0.0412
PGAS1_03308	0.5061	0.4763	0.4999	0.0236	0.0472
PGAS1_03309	0.5061	0.4764	0.4999	0.0235	0.047
PGAS1_03315	0.2395	0.2299	0.2431	0.0132	0.0543
PGAS1_03319	0.4962	0.4766	0.4948	0.0182	0.0368
PGAS1_03320	0.4253	0.409	0.4271	0.0181	0.0423
PGAS1_03321	0.3267	0.3157	0.3286	0.0129	0.0391
PGAS1_03322	0.3285	0.3125	0.3246	0.0122	0.0375
PGAS1_03323	0.0578	0.0567	0.0586	0.0019	0.0323
PGAS1_03325	0.4416	0.4418	0.4656	0.0238	0.0511
PGAS1_03327	0.1737	0.1695	0.1739	0.0044	0.0251
PGAS1_03328	0.4209	0.3954	0.415	0.0196	0.0472
PGAS1_03331	0.5029	0.4567	0.4732	0.0165	0.0349
PGAS1_03337	0.3783	0.3227	0.3334	0.0107	0.0322
PGAS1_03338	0.3462	0.3449	0.3561	0.0112	0.0315
PGAS1_03341	0.2837	0.2759	0.2942	0.0182	0.062
PGAS1_03342	0.435	0.4203	0.4362	0.0159	0.0365
PGAS1_03344	0.4124	0.4146	0.4388	0.0241	0.055
PGAS1_03345	0.4646	0.4546	0.4858	0.0312	0.0642
PGAS1_03356	0.5076	0.4664	0.4973	0.0309	0.0621
PGAS1_03358	0.2854	0.286	0.2973	0.0113	0.038
PGAS1_03359	0.2294	0.2198	0.2255	0.0057	0.0252
PGAS1_03360	0.1322	0.1313	0.1346	0.0033	0.0247
PGAS1_03362	0.2148	0.2027	0.2065	0.0038	0.0185
PGAS1_03364	0.0838	0.0821	0.088	0.006	0.0677
PGAS1_03365	0.1582	0.1399	0.1457	0.0059	0.0403
PGAS1_03366	0.2032	0.1936	0.2033	0.0097	0.0476
PGAS1_03367	0.326	0.3223	0.3344	0.0122	0.0364
PGAS1_03368	0.4962	0.4854	0.5001	0.0147	0.0293
PGAS1_03369	0.134	0.1269	0.1314	0.0045	0.0345
PGAS1_03370	0.4811	0.4746	0.4919	0.0173	0.0352
PGAS1_03371	0.134	0.1268	0.1313	0.0045	0.0346
PGAS1_03372	0.4975	0.4851	0.5001	0.015	0.03
PGAS1_03373	0.2823	0.2921	0.3045	0.0124	0.0406
PGAS1_03384	0.3164	0.3296	0.3523	0.0227	0.0644
PGAS1_03387	0.2595	0.2462	0.2557	0.0095	0.0371
PGAS1_03390	0.1879	0.1771	0.1823	0.0052	0.0285
PGAS1_03391	0.1512	0.1452	0.1493	0.0041	0.0272
PGAS1_03392	0.295	0.2779	0.2885	0.0106	0.0367
PGAS1_03394	0.0877	0.0842	0.0873	0.0031	0.0356
PGAS1_03395	0.5159	0.4832	0.5001	0.0169	0.0339
PGAS1_03396	0.2055	0.2075	0.2182	0.0107	0.0489
PGAS1_03397	0.1343	0.1367	0.1408	0.004	0.0286
PGAS1_03399	0.2995	0.2914	0.3023	0.0109	0.0359
PGAS1_03400	0.39	0.3779	0.3862	0.0083	0.0216
PGAS1_03403	0.0897	0.0844	0.0869	0.0024	0.0281
PGAS1_03414	0.0066	0.0064	0.0066	0.0002	0.0321
PGAS1_03420	0.0239	0.0231	0.0236	0.0005	0.0224
PGAS1_03422	0.1982	0.2152	0.223	0.0078	0.0348
PGAS1_03424	0.0581	0.0565	0.0578	0.0013	0.0224
PGAS1_03426	0.1225	0.1256	0.1356	0.01	0.074
PGAS1_03427	0.4612	0.4567	0.4808	0.0241	0.0501
PGAS1_03428	0.5556	0.4822	0.4994	0.0172	0.0344
PGAS1_03429	0.0955	0.091	0.095	0.004	0.0417
PGAS1_03430	0.484	0.4621	0.4754	0.0133	0.028
PGAS1_03431	0.4753	0.4487	0.4786	0.0299	0.0625
PGAS1_03432	0.5075	0.4773	0.4995	0.0222	0.0445
PGAS1_03436	0.0902	0.0862	0.09	0.0039	0.0431
PGAS1_03437	0.2111	0.1945	0.2001	0.0056	0.0281
PGAS1_03440	0.4465	0.427	0.4496	0.0225	0.0501
PGAS1_03442	0.2897	0.2772	0.2866	0.0093	0.0325
PGAS1_03445	0.2327	0.2108	0.219	0.0082	0.0373
PGAS1_03446	0.0998	0.094	0.0997	0.0057	0.0574
PGAS1_03448	0.3391	0.3361	0.3464	0.0103	0.0297
PGAS1_03449	0.3248	0.3352	0.3431	0.0079	0.0229
PGAS1_03455	0.3017	0.277	0.2935	0.0165	0.0564
PGAS1_03456	0.3026	0.2775	0.2938	0.0163	0.0556
PGAS1_03457	0.3659	0.3615	0.3807	0.0192	0.0504
PGAS1_03463	0.4992	0.4771	0.4991	0.022	0.0441
PGAS1_03464	0.4233	0.4058	0.4292	0.0234	0.0545
PGAS1_03465	0.0632	0.0595	0.0623	0.0029	0.0458
PGAS1_03466	0.1492	0.142	0.1489	0.0069	0.0462
PGAS1_03478	0.3159	0.306	0.3172	0.0113	0.0355
PGAS1_03480	0.2006	0.1885	0.1937	0.0052	0.0271
PGAS1_03482	0.4785	0.4763	0.4902	0.014	0.0285
PGAS1_03483	0.3118	0.3048	0.3156	0.0108	0.0342
PGAS1_03485	0.4742	0.4668	0.4836	0.0168	0.0347
PGAS1_03486	0.2607	0.2487	0.2602	0.0115	0.0441
PGAS1_03488	0.044	0.0498	0.0512	0.0013	0.0263
PGAS1_03497	0.3328	0.4422	0.4731	0.0309	0.0652
PGAS1_03498	0.4664	0.4657	0.4945	0.0288	0.0582
PGAS1_03502	0.5098	0.4726	0.5001	0.0275	0.055
PGAS1_03504	0.511	0.473	0.5001	0.0271	0.0543
PGAS1_03505	0.51	0.4727	0.5001	0.0274	0.0549
PGAS1_03506	0.3858	0.4498	0.4806	0.0308	0.0641
PGAS1_03512	0.4459	0.4386	0.4619	0.0233	0.0504
PGAS1_03521	0.0843	0.0833	0.0866	0.0033	0.0378
PGAS1_03526	0.4678	0.4832	0.4966	0.0134	0.0269
PGAS1_03530	0.4318	0.4215	0.4451	0.0236	0.053
PGAS1_03533	0.1621	0.1468	0.1505	0.0037	0.0247
PGAS1_03534	0.1827	0.1636	0.1676	0.004	0.0237
PGAS1_03535	0.1681	0.1517	0.1682	0.0166	0.0984
PGAS1_03536	0.4877	0.4722	0.4928	0.0206	0.0418
PGAS1_03537	0.3635	0.3543	0.3696	0.0153	0.0415
PGAS1_03538	0.1024	0.1014	0.1043	0.0029	0.0277
PGAS1_03540	0.3826	0.3681	0.3883	0.0202	0.0521
PGAS1_03541	0.038	0.04	0.0423	0.0022	0.0528
PGAS1_03547	0.1136	0.1047	0.1072	0.0024	0.0228
PGAS1_03551	0.4818	0.4687	0.4953	0.0266	0.0537
PGAS1_03552	0.2214	0.2111	0.2259	0.0149	0.0659
PGAS1_03554	0.2948	0.2709	0.2875	0.0165	0.0576
PGAS1_03564	0.2846	0.2733	0.2867	0.0134	0.0467
PGAS1_03565	0.473	0.4672	0.4811	0.0139	0.0288
PGAS1_03568	0.3406	0.3291	0.3362	0.0071	0.0212
PGAS1_03570	0.3872	0.4169	0.4339	0.0171	0.0393
PGAS1_03571	0.3256	0.3247	0.3379	0.0133	0.0392
PGAS1_03574	0.0909	0.0854	0.0902	0.0048	0.0533
PGAS1_03576	0.4587	0.4499	0.464	0.0141	0.0305
PGAS1_03583	0.1724	0.1607	0.1702	0.0096	0.0563
PGAS1_03586	0.2829	0.275	0.2846	0.0095	0.0335
PGAS1_03587	0.3966	0.3781	0.3952	0.0171	0.0433
PGAS1_03589	0.6336	0.4814	0.4931	0.0117	0.0237
PGAS1_03597	0.1989	0.1774	0.1808	0.0034	0.0186
PGAS1_03609	0.1729	0.1517	0.158	0.0063	0.0398
PGAS1_03612	0.1722	0.1699	0.1804	0.0105	0.0584
PGAS1_03613	0.0641	0.0624	0.0659	0.0035	0.0534
PGAS1_03614	0.5152	0.4803	0.4994	0.0192	0.0383
PGAS1_03618	0.4483	0.456	0.4874	0.0314	0.0644
PGAS1_03624	0.4497	0.4409	0.4579	0.0169	0.037
PGAS1_03625	0.4315	0.4189	0.4309	0.012	0.0278
PGAS1_03626	0.2075	0.2016	0.2106	0.009	0.0426
PGAS1_03627	0.1832	0.1636	0.1707	0.0072	0.0419
PGAS1_03631	0.4071	0.4164	0.4344	0.018	0.0414
PGAS1_03632	0.4347	0.4047	0.4286	0.0238	0.0556
PGAS1_03635	0.132	0.1266	0.1338	0.0073	0.0542
PGAS1_03636	0.4522	0.4313	0.4521	0.0207	0.0459
PGAS1_03640	0.1575	0.1538	0.1608	0.007	0.0435
PGAS1_03642	0.5277	0.4744	0.4999	0.0256	0.0511
PGAS1_03644	0.4452	0.4387	0.4614	0.0227	0.0493
PGAS1_03646	0.2168	0.2145	0.2257	0.0112	0.0494
PGAS1_03647	0.4475	0.4362	0.4579	0.0217	0.0475
PGAS1_03650	0.3066	0.2868	0.3012	0.0144	0.0478
PGAS1_03651	0.2359	0.2323	0.2404	0.0081	0.0335
PGAS1_03660	0.456	0.4359	0.4606	0.0247	0.0536
PGAS1_03661	0.4548	0.4537	0.4717	0.018	0.0382
PGAS1_03662	0.1461	0.1304	0.1382	0.0078	0.0565
PGAS1_03666	0.3566	0.3368	0.3548	0.018	0.0509
PGAS1_03677	0.5042	0.4817	0.5001	0.0184	0.0367
PGAS1_03678	0.2378	0.2355	0.244	0.0086	0.0352
PGAS1_03679	0.3712	0.353	0.3628	0.0098	0.0271
PGAS1_03682	0.1201	0.1103	0.113	0.0026	0.0232
PGAS1_03685	0.2871	0.463	0.4787	0.0157	0.0328
PGAS1_03686	0.0682	0.0624	0.0659	0.0034	0.0518
PGAS1_03687	0.4559	0.4452	0.4637	0.0185	0.0399
PGAS1_03693	0.2518	0.2593	0.273	0.0137	0.0503
PGAS1_03694	0.2443	0.2377	0.2536	0.0159	0.0626
PGAS1_03695	0.1745	0.1546	0.1593	0.0047	0.0295
PGAS1_03696	0.4728	0.4736	0.4946	0.021	0.0425
PGAS1_03700	0.248	0.2354	0.2451	0.0097	0.0397
PGAS1_03708	0.1264	0.128	0.1315	0.0034	0.0261
PGAS1_03711	0.3669	0.3359	0.3432	0.0073	0.0214
PGAS1_03720	0.522	0.4774	0.4987	0.0213	0.0428
PGAS1_03721	0.5223	0.4776	0.4988	0.0212	0.0425
PGAS1_03722	0.2743	0.2805	0.294	0.0135	0.0459
PGAS1_03726	0.096	0.0876	0.0914	0.0038	0.0414
PGAS1_03727	0.3776	0.3558	0.3699	0.0141	0.0381
PGAS1_03730	0.3874	0.3762	0.3885	0.0123	0.0317
PGAS1_03731	0.0815	0.078	0.081	0.003	0.037
PGAS1_03732	0.4217	0.4131	0.4368	0.0237	0.0543
PGAS1_03733	0.3683	0.3585	0.3848	0.0264	0.0686
PGAS1_03735	0.482	0.4808	0.4997	0.0189	0.0378
PGAS1_03737	0.1038	0.1025	0.1075	0.005	0.0466
PGAS1_03742	0.2959	0.28	0.2952	0.0152	0.0516
PGAS1_03744	0.4467	0.4359	0.4541	0.0182	0.0401
PGAS1_03750	0.1547	0.1441	0.1485	0.0044	0.0295
PGAS1_03754	0.3266	0.4214	0.4472	0.0258	0.0576
PGAS1_03755	0.4704	0.4702	0.49	0.0199	0.0405
PGAS1_03762	0.3822	0.3538	0.3741	0.0203	0.0542
PGAS1_03763	0.5082	0.4828	0.4985	0.0156	0.0314
PGAS1_03764	0.4255	0.3439	0.3551	0.0113	0.0317
PGAS1_03765	0.2371	0.2297	0.2387	0.009	0.0377
PGAS1_03768	0.4658	0.4452	0.4539	0.0087	0.0191
PGAS1_03771	0.4226	0.4029	0.4205	0.0177	0.042
PGAS1_03776	0.5117	0.4723	0.4933	0.021	0.0426
PGAS1_03778	0.4404	0.3751	0.3885	0.0134	0.0344
PGAS1_03779	0.327	0.3063	0.3261	0.0197	0.0605
PGAS1_03780	0.2295	0.2041	0.2113	0.0072	0.0343
PGAS1_03782	0.1925	0.1865	0.1972	0.0107	0.0542
PGAS1_03786	0.4153	0.4186	0.4362	0.0176	0.0402
PGAS1_03787	0.1816	0.175	0.1813	0.0064	0.0351
PGAS1_03793	0.4787	0.4654	0.4822	0.0168	0.0349
PGAS1_03794	0.3468	0.3504	0.3687	0.0183	0.0497
PGAS1_03795	0.4556	0.4241	0.4412	0.0171	0.0387
PGAS1_03801	0.108	0.1033	0.1045	0.0011	0.0109
PGAS1_03803	0.2467	0.2399	0.2562	0.0163	0.0635
PGAS1_03804	0.1089	0.1058	0.107	0.0012	0.0114
PGAS1_03805	0.3448	0.3453	0.3655	0.0202	0.0552
PGAS1_03806	0.3633	0.3478	0.3709	0.0231	0.0623
PGAS1_03807	0.0314	0.0301	0.0309	0.0008	0.0248
PGAS1_03808	0.5031	0.4817	0.4971	0.0155	0.0311
PGAS1_03809	0.3826	0.3635	0.3998	0.0363	0.0907
PGAS1_03814	0.4642	0.4426	0.4575	0.0149	0.0327
PGAS1_03820	0.3897	0.3844	0.4043	0.0198	0.049
PGAS1_03821	0.0759	0.0713	0.0743	0.003	0.0402
PGAS1_03822	0.4192	0.4129	0.4366	0.0237	0.0544
PGAS1_03823	0.4538	0.4502	0.4701	0.0199	0.0424
PGAS1_03824	0.1754	0.1687	0.1788	0.01	0.0561
PGAS1_03825	0.1219	0.1155	0.122	0.0065	0.0534
PGAS1_03826	0.0565	0.0536	0.0561	0.0026	0.0455
PGAS1_03829	0.5118	0.4723	0.4935	0.0212	0.0429
PGAS1_03833	0.4786	0.4558	0.4812	0.0254	0.0528
PGAS1_03836	0.1006	0.0958	0.0991	0.0033	0.033
PGAS1_03839	0.1735	0.1611	0.1754	0.0143	0.0815
PGAS1_03842	0.3242	0.3054	0.3181	0.0127	0.0398
PGAS1_03844	0.0364	0.0339	0.0357	0.0019	0.0525
PGAS1_03847	0.0602	0.0608	0.0622	0.0014	0.0223
PGAS1_03848	0.0083	0.0072	0.0082	0.001	0.12
PGAS1_03850	0.2298	0.2157	0.2246	0.0089	0.0398
PGAS1_03851	0.0522	0.048	0.052	0.0039	0.076
PGAS1_03857	0.4309	0.4223	0.4413	0.0191	0.0432
PGAS1_03858	0.154	0.1478	0.157	0.0093	0.0589
PGAS1_03859	0.2403	0.2346	0.2422	0.0076	0.0314
PGAS1_03860	0.5271	0.4671	0.4864	0.0193	0.0396
PGAS1_03861	0.43	0.3976	0.4255	0.0279	0.0656
PGAS1_03862	0.259	0.2527	0.2631	0.0104	0.0394
PGAS1_03872	0.3278	0.3214	0.3478	0.0264	0.076
PGAS1_03873	0.3309	0.318	0.344	0.0259	0.0754
PGAS1_03876	0.2311	0.259	0.2813	0.0223	0.0793
PGAS1_03877	0.3987	0.3726	0.3899	0.0173	0.0443
PGAS1_03880	0.4848	0.4517	0.4637	0.0119	0.0257
PGAS1_03881	0.4932	0.4563	0.4775	0.0212	0.0444
PGAS1_03882	0.2826	0.2701	0.2792	0.0091	0.0325
PGAS1_03883	0.3103	0.2926	0.3105	0.0179	0.0578
PGAS1_03884	0.0959	0.093	0.0971	0.0042	0.0429
PGAS1_03885	0.4939	0.4513	0.474	0.0227	0.0479
PGAS1_03886	0.4528	0.427	0.4417	0.0147	0.0334
PGAS1_03891	0.5021	0.4746	0.4955	0.0209	0.0421
PGAS1_03894	0.1648	0.1572	0.1663	0.0091	0.0548
PGAS1_03897	0.1389	0.1404	0.1458	0.0054	0.037
PGAS1_03899	0.4731	0.4717	0.4915	0.0197	0.0402
PGAS1_03900	0.2571	0.2531	0.2615	0.0084	0.0321
PGAS1_03903	0.3315	0.3253	0.3337	0.0084	0.0253
PGAS1_03904	0.0281	0.0276	0.0301	0.0025	0.0833
PGAS1_03905	0.216	0.2051	0.2143	0.0092	0.043
PGAS1_03907	0.2496	0.2338	0.2509	0.0171	0.0682
PGAS1_03908	0.1483	0.1347	0.1409	0.0062	0.0437
PGAS1_03910	0.2989	0.2888	0.3075	0.0187	0.0607
PGAS1_03912	0.0388	0.0396	0.0404	0.0007	0.0184
PGAS1_03913	0.2657	0.2309	0.2415	0.0106	0.0437
PGAS1_03914	0.3635	0.3527	0.3684	0.0157	0.0425
PGAS1_03915	0.3749	0.3661	0.3812	0.0152	0.0398
PGAS1_03917	0.4638	0.4582	0.4753	0.017	0.0358
PGAS1_03918	0.464	0.4581	0.4752	0.0171	0.0359
PGAS1_03929	0.0687	0.0712	0.0734	0.0022	0.0295
PGAS1_03930	0.44	0.4464	0.4656	0.0192	0.0412
PGAS1_03931	0.4229	0.4244	0.4408	0.0164	0.0372
PGAS1_03936	0.0291	0.0283	0.0286	0.0003	0.0117
PGAS1_03937	0.4585	0.4876	0.5	0.0124	0.0248
PGAS1_03938	0.3634	0.366	0.3786	0.0127	0.0335
PGAS1_03939	0.4865	0.4749	0.4981	0.0233	0.0467
PGAS1_03941	0.4816	0.4685	0.4974	0.0288	0.058
PGAS1_03943	0.134	0.1324	0.1358	0.0035	0.0256
PGAS1_03944	0.1858	0.1798	0.1871	0.0073	0.039
PGAS1_03947	0.2502	0.2519	0.2705	0.0186	0.0686
PGAS1_03949	0.2331	0.2413	0.261	0.0197	0.0753
PGAS1_03951	0.3272	0.3001	0.3142	0.0142	0.0451
PGAS1_03954	0.1519	0.1448	0.1516	0.0067	0.0444
PGAS1_03956	0.3107	0.303	0.3214	0.0185	0.0574
PGAS1_03958	0.381	0.3699	0.3817	0.0118	0.0309
PGAS1_03959	0.3977	0.396	0.4188	0.0227	0.0543
PGAS1_03960	0.1448	0.1402	0.145	0.0048	0.0334
PGAS1_03961	0.4572	0.4377	0.4577	0.02	0.0436
PGAS1_03962	0.1418	0.1377	0.1426	0.0049	0.0346
PGAS1_03963	0.0923	0.0914	0.0948	0.0034	0.0359
PGAS1_03965	0.2674	0.255	0.2688	0.0138	0.0512
PGAS1_03966	0.404	0.3847	0.4158	0.0311	0.0749
PGAS1_03967	0.4059	0.4009	0.4174	0.0165	0.0395
PGAS1_03973	0.3889	0.3775	0.3962	0.0187	0.0472
PGAS1_03975	0.4216	0.4124	0.4223	0.01	0.0236
PGAS1_03979	0.1462	0.1375	0.1463	0.0089	0.0606
PGAS1_03982	0.1173	0.1103	0.1139	0.0036	0.0318
PGAS1_03983	0.2839	0.2786	0.2991	0.0205	0.0684
PGAS1_03984	0.4106	0.3752	0.4072	0.032	0.0786
PGAS1_03987	0.0521	0.0522	0.0527	0.0004	0.0084
PGAS1_03989	0.4842	0.4508	0.4922	0.0414	0.0841
PGAS1_03992	0.2572	0.2338	0.2479	0.0141	0.0567
PGAS1_03995	0.4601	0.4492	0.4693	0.0201	0.0427
PGAS1_03996	0.2526	0.2535	0.2677	0.0142	0.0531
PGAS1_03998	0.0469	0.0464	0.0471	0.0007	0.0158
PGAS1_03999	0.0533	0.0504	0.0519	0.0015	0.0284
PGAS1_04002	0.3575	0.3431	0.3643	0.0212	0.0582
PGAS1_04005	0.5234	0.4653	0.4959	0.0306	0.0617
PGAS1_04006	0.1804	0.1723	0.1809	0.0086	0.0475
PGAS1_04010	0.0276	0.0275	0.0282	0.0007	0.026
PGAS1_04013	0.2762	0.2641	0.274	0.0099	0.0363
PGAS1_04014	0.2536	0.3121	0.3307	0.0186	0.0564
PGAS1_04015	0.4648	0.4457	0.4701	0.0244	0.052
PGAS1_04021	0.4512	0.4558	0.4814	0.0255	0.053
PGAS1_04023	0.0478	0.0444	0.0466	0.0022	0.0469
PGAS1_04024	0.0227	0.0196	0.0224	0.0028	0.1241
PGAS1_04030	0.4534	0.4335	0.4826	0.0491	0.1017
PGAS1_04031	0.3667	0.3373	0.3628	0.0255	0.0704
PGAS1_04032	0.0883	0.0874	0.091	0.0036	0.0394
PGAS1_04034	0.4824	0.4647	0.4966	0.0318	0.0641
PGAS1_04038	0.4535	0.4554	0.4775	0.0222	0.0464
[truncated: 4,387 more rows]
